# Supplementary material for: Integrating genome-wide association study with transcriptomic data to predict candidate genes influencing Brassica napus root and biomass-related traits under low phosphorus conditions
Source: Biotechnol Biofuels Bioprod. 2023 Oct 4;16:149. doi: 10.1186/s13068-023-02403-2 (PMC10548562; doi:10.1186/s13068-023-02403-2)
Supplement: Supplementary file 2 — Additional file 2: Table S1. List of significant and suggestive SNPs for the investigated traits under LP-stress in the association panel. Table S2. Summary of read numbers and mapped reads from the RNA-Seq. Table S3. Information of DEGs (HP1/LP1-specific, HP1CK/LP1CK-specific, HP1/LP1/HP1CK/LP1CK-common, HP2/LP2-specific, HP2CK/LP2CK-specific, HP2/LP2/HP2CK/LP2CK-common). Table S4. Gene Ontology (GO) analysis for HP1/LP1-specific, HP1CK/LP1CK-specific, HP1/LP1/HP1CK/LP1CK-common, HP2/LP2-specific, HP2CK/LP2CK-specific and HP2/LP2/HP2CK/LP2CK-common, respectively. Table S5. List of significant GO terms in the MEbrown module. Table S6. List of significant KEGG pathways in the MEbrown module. Table S7. List of potential candidate genes within 300 kb upstream and downstream of the peak SNP in 11 QTL clusters for investigated traits under the LP stress. Table S8. Primers for qRT-PCR used in this study. [file 13068_2023_2403_MOESM2_ESM.xls]

## Sheet: Table S1
Table S1: List of significant and suggestive SNPs for the investigated traits under LP-stress in association panel.
QTL cluster	QTNs	Traits	SNP Markers	Chrm#	Position	P-value	Marker R2 (%)	P (-log10)
RT-A04-1	q.RSRF.A04-1	RSRF	Bn-A04-p16711900	A04	16888721	3.44e-06	8.4	5.46
	q.RSRF.A04-2	RSRF	Bn-A04-p17106064	A04	16915983	1.6e-05	7.33	4.8
	q.RSRF.A04-3	RSRF	seq-new-rs23378	A04	17194300	3.53e-06	8.62	5.45
RT-A09-1	q.TFW.A09-1	TFW	Bn-A09-p1699131	A09	2226812	8.9e-05	6.15	4.05
	q.SFW.A09-1	SFW	Bn-A09-p1699131	A09	2226812	0.000136	5.86	3.87
	q.TFW.A09-2	TFW	Bn-A09-p1552993	A09	2375212	7.38e-06	8.15	5.13
	q.RFW.A09-1	RFW	Bn-A09-p1552993	A09	2375212	4.68e-05	7.07	4.33
	q.SFW.A09-2	SFW	Bn-A09-p1552993	A09	2375212	5.15e-05	6.74	4.29
	q.RDW.A09-1	RDW	Bn-A09-p1552993	A09	2375212	8.89e-05	6.58	4.05
	q.RFW.A09-2	RFW	Bn-A01-p9075931	A09	2511710	2.16e-05	7.22	4.67
	q.TRV.A09-1	TRV	Bn-A01-p9075931	A09	2511710	0.000104	6.12	3.98
	q.RFW.A09-3	RFW	Bn-A01-p9075803	A09	2511825	4.78e-05	6.7	4.32
	q.RDW.A09-2	RDW	chrA09_3062919	A09	3062919	0.000144	5.84	3.84
	q.TRV.A09-2	TRV	chrA09_3062919	A09	3062919	0.000283	5.36	3.55
	q.RFW.A09-4	RFW	seq-new-rs40924	A09	3427258	0.000104	6.29	3.98
RT-A09-2	q.TDW.A09-1	TDW	seq-new-rs36813	A09	4029806	0.000229	5.5	3.64
	q.RFW.A09-4	RFW	seq-new-rs41996	A09	4405703	5.2e-15	24.43	14.28
	q.TFW.A09-3	TFW	seq-new-rs41996	A09	4405703	1.4e-14	24.18	13.85
	q.RDW.A09-3	RDW	seq-new-rs41996	A09	4405703	8.85e-13	19.89	12.05
	q.SFW.A09-3	SFW	seq-new-rs41996	A09	4405703	6.11e-12	19.37	11.21
	q.TRN.A09-1	TRN	seq-new-rs41996	A09	4405703	8.18e-11	16.89	10.09
	q.TDW.A09-2	TDW	seq-new-rs41996	A09	4405703	4.24e-09	13.74	8.37
	q.SDW.A09-1	SDW	seq-new-rs41996	A09	4405703	7.27e-07	9.97	6.14
	q.TRV.A09-3	TRV	seq-new-rs41996	A09	4405703	6.02e-06	8.24	5.22
	q.RFW.A09-4	RFW	Bn-A09-p4652268	A09	4571935	0.000318	5.32	3.5
	q.TRV.A09-4	TRV	Bn-A09-p5215814	A09	4887456	0.000137	5.93	3.86
	q.RDW.A09-4	RDW	Bn-A09-p5246171	A09	4918834	0.000102	6.06	3.99
	q.TRV.A09-5	TRV	Bn-A09-p5246171	A09	4918834	0.000143	5.82	3.85
	q.RFW.A09-4	RFW	Bn-A09-p5246171	A09	4918834	0.000317	5.31	3.5
	q.RDW.A09-5	RDW	Bn-A09-p5246229	A09	4918892	0.000147	5.87	3.83
	q.TRV.A09-6	TRV	Bn-A09-p5246229	A09	4918892	0.000204	5.65	3.69
RT-A10-1	q.RFW.A10-1	RFW	Bn-A10-p11396195	A10	12709829	4.3e-06	8.61	5.37
	q.RDW.A10-1	RDW	Bn-A10-p11396195	A10	12709829	6.47e-06	8.39	5.19
	q.TNR.A10-1	TRN	Bn-A10-p11396195	A10	12709829	6.33e-05	6.75	4.2
	q.RFW.A10-2	RFW	seq-new-rs29249	A10	12729006	0.000118	6.23	3.93
	q.RDW.A10-2	RDW	seq-new-rs29249	A10	12729006	0.000196	5.92	3.71
RT-C02-1	q.RSRF.C02-1	RSRF	seq-new-rs37919	C02	20288793	4.5e-05	6.84	4.35
RT-C03-1	q.RFW.C03-1	RFW	seq-new-rs28219	C03	8417394	2.15e-05	7.12	4.67
	q.TDW.C03-1	TDW	seq-new-rs28219	C03	8417394	3.73e-05	6.76	4.43
	q.TFW.C03-1	TFW	seq-new-rs28219	C03	8417394	5.22e-05	6.52	4.28
	q.SDW.C03-1	SDW	seq-new-rs28219	C03	8417394	0.000183	5.68	3.74
	q.RDW.C03-1	RDW	seq-new-rs28219	C03	8417394	0.000246	5.46	3.61
RT-C03-2	q.TFW.C03-2	TFW	Bn-scaff_16925_1-p105130	C03	26467466	9.27e-07	9.29	6.03
	q.SFW.C03-1	SFW	Bn-scaff_16925_1-p105130	C03	26467466	2.55e-06	8.58	5.59
	q.TDW.C03-2	TDW	Bn-scaff_16925_1-p105130	C03	26467466	1.39e-05	7.4	4.86
	q.RFW.C03-2	RFW	Bn-scaff_16925_1-p105130	C03	26467466	4.22e-05	6.65	4.38
	q.SDW.C03-2	SDW	Bn-scaff_16925_1-p105130	C03	26467466	5.96e-05	6.41	4.22
	q.TRN.C03-1	TRN	Bn-scaff_16925_1-p105130	C03	26467466	0.000119	5.94	3.93
RT-C03-3	q.RFW.C03-3	RFW	seq-new-rs41373	C03	27421341	4.63e-07	9.88	6.33
	q.TFW.C03-3	TFW	seq-new-rs41373	C03	27421341	4.37e-06	8.41	5.36
	q.SFW.C03-2	SFW	seq-new-rs41373	C03	27421341	7.51e-05	6.48	4.12
	q.RDW.C03-2	RDW	seq-new-rs41373	C03	27421341	0.000103	6.11	3.99
	q.RFW.C03-4	RFW	seq-new-rs32280	C03	27425657	6.94e-06	7.97	5.16
	q.TFW.C03-4	TFW	seq-new-rs32280	C03	27425657	7.33e-05	6.42	4.13
	q.TRN.C03-1	TRV	seq-new-rs32280	C03	27425657	0.000133	5.92	3.88
	q.RDW.C03-3	RDW	seq-new-rs32280	C03	27425657	0.000143	5.88	3.85
RT-C07-1	q.RFW.C07-1	RFW	seq-new-rs46512	C07	35123112	2.68e-15	24.04	14.57
	q.TFW.C07-1	TFW	seq-new-rs46512	C07	35123112	8.63e-15	23.08	14.06
	q.RDW.C07-1	RDW	seq-new-rs46512	C07	35123112	6.77e-13	19.68	12.17
	q.SFW.C07-1	SFW	seq-new-rs46512	C07	35123112	5e-12	18.14	11.3
	q.TRN.C07-1	TRN	seq-new-rs46512	C07	35123112	2.35e-10	15.4	9.63
	q.TDW.C07-1	TDW	seq-new-rs46512	C07	35123112	3.41e-09	13.32	8.47
	q.SDW.C07-1	SDW	seq-new-rs46512	C07	35123112	7.08e-07	9.5	6.15
	q.TRV.C07-1	TRV	seq-new-rs46512	C07	35123112	5.18e-06	8.08	5.29
RT-C09-1	q.TSA.C09-1	TSA	Bn-scaff_17888_1-p183402	C09	15811513	4.76e-05	6.52	4.34
RT-C09-2	q.TFW.C09-1	TFW	seq-new-rs34959	C09	34541392	5.45e-07	9.75	6.26
	q.RFW.C09-1	RFW	seq-new-rs34959	C09	34541392	6.02e-07	9.6	6.22
	q.SFW.C09-1	SFW	seq-new-rs34959	C09	34541392	9.71e-06	7.77	5.01
	q.TDW.C09-1	TDW	seq-new-rs34959	C09	34541392	0.000176	5.75	3.76
	q.TRV.C09-1	TRV	seq-new-rs34959	C09	34541392	0.000272	5.41	3.56

## Sheet: Table S2
Table S2: Summary of read numbers and mapped reads from the RNA-Seq.
Group	Time point	Replication	Total Reads	Mapped Reads	Multiple Map Reads	Uniq Mapped Reads	Raw Reads	Raw Bases	Clean Reads	Clean Bases	Valid Bases	Q30	GC
HP1	T1	R1	46529924	44041769(94.65%)	3766418(8.09%)	40275351(86.56%)	47.61M	7.14G	46.53M	6.47G	0.9054	0.8977	0.4705
		R2	47722042	45213416(94.74%)	4080860(8.55%)	41132556(86.19%)	49.10M	7.36G	47.72M	6.65G	0.9029	0.8944	0.4715
		R3	49862554	47232858(94.73%)	4077809(8.18%)	43155049(86.55%)	50.98M	7.65G	49.86M	6.96G	0.9106	0.9028	0.4712
	T2	R1	49046250	46137585(94.07%)	4204860(8.57%)	41932725(85.50%)	50.55M	7.58G	49.05M	6.79G	0.8952	0.8931	0.4741
		R2	49259138	46265918(93.92%)	3869713(7.86%)	42396205(86.07%)	51.74M	7.76G	49.26M	6.83G	0.8804	0.8796	0.4674
		R3	48510766	45602760(94.01%)	4092636(8.44%)	41510124(85.57%)	49.99M	7.50G	48.51M	6.72G	0.896	0.8904	0.474
LP1	T1	R1	47719630	45116083(94.54%)	3570020(7.48%)	41546063(87.06%)	48.89M	7.33G	47.72M	6.67G	0.9094	0.8815	0.4679
		R2	47003040	44444270(94.56%)	3648643(7.76%)	40795627(86.79%)	48.17M	7.23G	47.00M	6.58G	0.9112	0.8964	0.47
		R3	47725706	45219440(94.75%)	3992829(8.37%)	41226611(86.38%)	48.75M	7.31G	47.73M	6.63G	0.906	0.9031	0.473
	T2	R1	49095874	46101596(93.90%)	4022602(8.19%)	42078994(85.71%)	50.75M	7.61G	49.10M	6.82G	0.8958	0.8742	0.4741
		R2	45782908	43069766(94.07%)	3837933(8.38%)	39231833(85.69%)	47.37M	7.10G	45.78M	6.36G	0.8946	0.8878	0.4746
		R3	48101300	45268301(94.11%)	4146962(8.62%)	41121339(85.49%)	49.59M	7.44G	48.10M	6.65G	0.8939	0.8965	0.474
HP1CK	T1	R1	46515292	44009916(94.61%)	3869630(8.32%)	40140286(86.29%)	47.96M	7.19G	46.52M	6.46G	0.8974	0.8879	0.4734
		R2	48340868	45589589(94.31%)	3816362(7.89%)	41773227(86.41%)	50.03M	7.50G	48.34M	6.73G	0.8967	0.879	0.4735
		R3	46644224	44001266(94.33%)	3788240(8.12%)	40213026(86.21%)	48.40M	7.26G	46.64M	6.48G	0.892	0.8924	0.4722
	T2	R1	49899806	46721570(93.63%)	4124075(8.26%)	42597495(85.37%)	51.76M	7.76G	49.90M	6.90G	0.8882	0.875	0.4749
		R2	49344178	46094464(93.41%)	3919738(7.94%)	42174726(85.47%)	50.39M	7.56G	49.34M	6.88G	0.9102	0.8997	0.4754
		R3	48091310	44886585(93.34%)	3872334(8.05%)	41014251(85.28%)	49.09M	7.36G	48.09M	6.71G	0.9116	0.9087	0.476
LP1CK	T1	R1	47439712	44729957(94.29%)	3949812(8.33%)	40780145(85.96%)	49.22M	7.38G	47.44M	6.52G	0.8828	0.8693	0.4727
		R2	47120278	44454943(94.34%)	3904324(8.29%)	40550619(86.06%)	48.74M	7.31G	47.12M	6.50G	0.889	0.8751	0.4733
		R3	49160208	46384012(94.35%)	4150508(8.44%)	42233504(85.91%)	50.75M	7.61G	49.16M	6.78G	0.8905	0.8818	0.4742
	T2	R1	49281944	45980867(93.30%)	4189854(8.50%)	41791013(84.80%)	51.38M	7.71G	49.28M	6.71G	0.8708	0.8599	0.475
		R2	45726552	42588430(93.14%)	3625855(7.93%)	38962575(85.21%)	47.70M	7.16G	45.73M	6.26G	0.8753	0.8546	0.4751
		R3	46685646	43629166(93.45%)	3818110(8.18%)	39811056(85.27%)	48.47M	7.27G	46.69M	6.41G	0.881	0.8677	0.4752
HP2	T1	R1	46541094	44291957(95.17%)	3828675(8.23%)	40463282(86.94%)	48.31M	7.25G	46.54M	6.45G	0.8895	0.8721	0.4729
		R2	48706524	46377935(95.22%)	4037531(8.29%)	42340404(86.93%)	50.43M	7.56G	48.71M	6.71G	0.8872	0.8729	0.4726
		R3	46066560	43811875(95.11%)	3899840(8.47%)	39912035(86.64%)	47.63M	7.14G	46.07M	6.37G	0.8913	0.8766	0.4735
	T2	R1	47628174	44992153(94.47%)	4179546(8.78%)	40812607(85.69%)	49.79M	7.47G	47.63M	6.51G	0.8722	0.8587	0.4747
		R2	47196510	44564168(94.42%)	4139937(8.77%)	40424231(85.65%)	49.11M	7.37G	47.20M	6.46G	0.8766	0.8603	0.4748
		R3	45760868	43241201(94.49%)	4108058(8.98%)	39133143(85.52%)	47.65M	7.15G	45.76M	6.24G	0.8735	0.8614	0.4756
LP2	T1	R1	46043266	43768493(95.06%)	3776567(8.20%)	39991926(86.86%)	47.07M	7.06G	46.04M	6.44G	0.9126	0.9028	0.4719
		R2	49134620	46788389(95.22%)	4034808(8.21%)	42753581(87.01%)	50.20M	7.53G	49.13M	6.88G	0.9135	0.9064	0.4731
		R3	47758506	45426081(95.12%)	3741191(7.83%)	41684890(87.28%)	49.43M	7.41G	47.76M	6.68G	0.9013	0.8649	0.4718
	T2	R1	49375082	46738518(94.66%)	4319400(8.75%)	42419118(85.91%)	50.95M	7.64G	49.38M	6.83G	0.8933	0.8966	0.4743
		R2	48457140	45864264(94.65%)	4147379(8.56%)	41716885(86.09%)	49.80M	7.47G	48.46M	6.76G	0.9047	0.9023	0.4741
		R3	49441252	46792254(94.64%)	4183954(8.46%)	42608300(86.18%)	51.45M	7.72G	49.44M	6.81G	0.8821	0.8501	0.4752
HP2CK	T1	R1	43612744	41457398(95.06%)	3577351(8.20%)	37880047(86.86%)	45.13M	6.77G	43.61M	6.04G	0.8926	0.8947	0.4738
		R2	43476862	41423777(95.28%)	3594992(8.27%)	37828785(87.01%)	45.07M	6.76G	43.48M	6.04G	0.893	0.8957	0.4732
		R3	46738566	44449312(95.10%)	3783794(8.10%)	40665518(87.01%)	48.25M	7.24G	46.74M	6.53G	0.9018	0.9021	0.4733
	T2	R1	46233732	43572464(94.24%)	3829623(8.28%)	39742841(85.96%)	47.16M	7.07G	46.23M	6.41G	0.9065	0.913	0.4759
		R2	46518188	43823285(94.21%)	3793821(8.16%)	40029464(86.05%)	47.47M	7.12G	46.52M	6.49G	0.9113	0.9145	0.4754
		R3	49658608	46685948(94.01%)	3973687(8.00%)	42712261(86.01%)	50.54M	7.58G	49.66M	6.97G	0.9192	0.9161	0.4763
LP2CK	T1	R1	43757314	41428874(94.68%)	3616833(8.27%)	37812041(86.41%)	45.30M	6.79G	43.76M	6.07G	0.8928	0.8979	0.4728
		R2	46826174	44407553(94.83%)	3927165(8.39%)	40480388(86.45%)	48.51M	7.28G	46.83M	6.47G	0.8889	0.8967	0.4731
		R3	45544216	43101433(94.64%)	3783921(8.31%)	39317512(86.33%)	47.86M	7.18G	45.54M	6.27G	0.8732	0.8816	0.471
	T2	R1	48411746	45079395(93.12%)	3923289(8.10%)	41156106(85.01%)	49.31M	7.40G	48.41M	6.75G	0.9131	0.9178	0.476
		R2	48384654	45152399(93.32%)	3946799(8.16%)	41205600(85.16%)	49.30M	7.39G	48.38M	6.76G	0.9137	0.9147	0.4759
		R3	48412424	45294303(93.56%)	3932332(8.12%)	41361971(85.44%)	49.59M	7.44G	48.41M	6.74G	0.9061	0.9068	0.4743

## Sheet: Table S3
Table S3: Information of differentially expressed genes (DEGs) (HP1/LP1-specific, HP1CK/LP1CK-specific, HP1/LP1/HP1CK/LP1CK-common, HP2/LP2-specific, HP2CK/LP2CK-specific, HP2/LP2/HP2CK/LP2CK-common)
HP1/LP1-specific DEGs
Gene ID	HP1-T1	HP1-T2	LP1-T1	LP1-T2	Regulation	gene_symbol	description
BnaA01G0008000ZS	0.503244	0.247812	1.47744	1.32813	Up	/	/
BnaA01G0012100ZS	1.28663	1.9226	2.99627	3.8134	Up	CPK28	Calcium-dependent protein kinase 28
BnaA01G0017800ZS	0.394247	0.449975	1.36497	1.81596	Up	PLP3	Patatin-like protein 3
BnaA01G0022800ZS	0.0638995	0.0356903	0.320439	0.437171	Up	SFH12	Phosphatidylinositol/phosphatidylcholine transfer protein SFH12
BnaA01G0027600ZS	17.3139	3.50902	8.46272	9.34026	Down	DIN1	Senescence-associated protein DIN1
BnaA01G0034300ZS	1.08223	2.65792	0.136325	0.340762	Down	SQD2	Sulfoquinovosyl transferase SQD2
BnaA01G0065500ZS	2.51236	4.56166	6.62336	1.48641	Up	/	/
BnaA01G0113600ZS	2.19421	2.07923	5.31394	4.59297	Up	/	/
BnaA01G0126000ZS	3.40358	2.76498	1.18895	0.741298	Down	/	/
BnaA01G0137300ZS	0.244785	0.471428	0.664306	1.12889	Up	YSL1	Metal-nicotianamine transporter YSL1
BnaA01G0142500ZS	0.8845	1.19539	2.57682	2.37835	Up	TAR2	Tryptophan aminotransferase-related protein 2
BnaA01G0147600ZS	2.40354	1.44291	5.0648	2.99536	Up	At4g25220	Putative glycerol-3-phosphate transporter 2
BnaA01G0176200ZS	5.46155	5.27145	14.6184	10.9938	Up	RPS2	Ribosomal protein S2, mitochondrial
BnaA01G0183800ZS	0.566932	1.05005	2.07998	2.86092	Up	ALDH2B4	Aldehyde dehydrogenase family 2 member B4, mitochondrial
BnaA01G0191000ZS	3.63436	3.76816	12.8326	8.02682	Up	GATA17	GATA transcription factor 17
BnaA01G0203100ZS	0.915621	0.479385	0	0	Down	/	/
BnaA01G0204300ZS	0	0.10513	0.229827	0.477309	Up	RLP47	Receptor-like protein 47
BnaA01G0204800ZS	0.17877	0.261696	0	0	Down	CIPK4	CBL-interacting serine/threonine-protein kinase 4
BnaA01G0232900ZS	7.44155	6.59426	24.6271	13.5987	Up	RABE1C	Ras-related protein RABE1c
BnaA01G0266400ZS	0.11988	0.183477	0.358297	0.449356	Up	RXW8	CSC1-like protein RXW8
BnaA01G0275700ZS	0.103029	0	2.35061	1.59264	Up	/	/
BnaA01G0313500ZS	1.84838	1.69154	0.287935	0.161435	Down	At5g25090	Early nodulin-like protein 3
BnaA01G0323200ZS	1.65898	1.7563	4.09136	3.9754	Up	/	/
BnaA01G0328700ZS	0.188986	0.0623159	1.40806	1.13061	Up	/	Non-specific lipid-transfer protein 2
BnaA01G0332500ZS	0.195751	0.0472388	2.18145	0.93707	Up	/	/
BnaA01G0338700ZS	1.01415	1.49409	2.50702	3.17371	Up	GATA17	GATA transcription factor 17
BnaA01G0342600ZS	10.9226	8.17077	27.0826	18.921	Up	TIP2-1	Aquaporin TIP2-1
BnaA01G0343400ZS	1.56842	1.04777	6.01233	5.0535	Up	PSAH1	Photosystem I reaction center subunit VI-1, chloroplastic
BnaA01G0349400ZS	3.14742	0.905883	1.26329	0.295694	Down	At3g16530	Lectin-like protein At3g16530
BnaA01G0349500ZS	0.437764	1.09602	0.195527	0.470951	Down	SPA3	Protein SPA1-RELATED 3
BnaA01G0368900ZS	0.495548	0.938113	0.071261	0.14534	Down	RPL10	50S ribosomal protein L10, chloroplastic
BnaA01G0401300ZS	60.5753	52.1099	28.7641	16.4539	Down	IAA16	Auxin-responsive protein IAA16
BnaA01G0403300ZS	46.3349	24.3283	19.0582	10.3891	Down	/	/
BnaA02G0024500ZS	1.66525	0.67839	0.24961	0.193118	Down	MPH1	Protein MAINTENANCE OF PSII UNDER HIGH LIGHT 1
BnaA02G0026300ZS	2.10763	1.70317	0.748658	0.308509	Down	ERF106	Ethylene-responsive transcription factor ERF106
BnaA02G0061700ZS	13.5373	9.51466	3.64575	4.51019	Down	ARB_01444	Probable endo-1,3(4)-beta-glucanase ARB_01444
BnaA02G0084100ZS	0.276052	0.588896	1.1588	1.53149	Up	rpl36	50S ribosomal protein L36, chloroplastic
BnaA02G0084600ZS	6.30525	0.889901	2.05874	1.94171	Down	RFS6	Probable galactinol--sucrose galactosyltransferase 6
BnaA02G0084800ZS	0.0463534	0.373578	0.856302	3.63877	Up	SPS1	Sucrose-phosphate synthase 1
BnaA02G0098100ZS	0.916815	2.01873	3.61477	3.99111	Up	PDX2	Probable pyridoxal 5'-phosphate synthase subunit PDX2
BnaA02G0099600ZS	0.0347697	0.599259	2.07533	1.86414	Up	NOI4	Protein NOI4
BnaA02G0103700ZS	6.195	5.23778	1.21372	1.33859	Down	At5g59670	Receptor-like protein kinase At5g59670
BnaA02G0115100ZS	0.411565	0.969155	1.48632	0.371797	Up	MYOB7	Myosin-binding protein 7
BnaA02G0136000ZS	0.861681	0.615598	0.153019	0.100051	Down	NAC098	Protein CUP-SHAPED COTYLEDON 2
BnaA02G0152200ZS	3.62539	0.192631	1.39394	0.710917	Down	HSD1	11-beta-hydroxysteroid dehydrogenase 1A
BnaA02G0158700ZS	2.09097	0.759038	0.19938	0.0593819	Down	BCAT7	Putative branched-chain-amino-acid aminotransferase 7
BnaA02G0161800ZS	7.52884	2.66833	3.31512	1.1983	Down	GAT1_2.1	Putative glutamine amidotransferase GAT1_2.1
BnaA02G0173100ZS	3.04377	4.45953	8.26824	10.0261	Up	GIS3	Zinc finger protein GIS3
BnaA02G0187900ZS	1.30106	1.50159	0	0.169508	Down	/	/
BnaA02G0190500ZS	14.1326	26.8693	7.28077	7.44765	Down	/	/
BnaA02G0190600ZS	5.05696	6.47407	1.57678	1.74898	Down	ndhL	NAD(P)H-quinone oxidoreductase subunit L, chloroplastic
BnaA02G0195500ZS	0	0.0365922	0.370244	0.564708	Up	/	/
BnaA02G0202300ZS	0.0311447	0.311201	0.205058	0.662503	Up	PUB35	U-box domain-containing protein 35
BnaA02G0204000ZS	0	0	1.33439	0.978981	Up	/	/
BnaA02G0208700ZS	2.39966	2.28135	0.990101	1.02507	Down	/	/
BnaA02G0212100ZS	3.86179	1.18041	1.63433	2.9771	Down	GSTU10	Glutathione S-transferase U10
BnaA02G0234500ZS	1.47143	2.02325	5.72186	5.67447	Up	PSBR	Photosystem II 10 kDa polypeptide, chloroplastic
BnaA02G0247000ZS	2.90753	1.26433	8.419	3.21573	Up	/	/
BnaA02G0251500ZS	2.27749	0.8259	5.40456	1.82717	Up	At4g01450	WAT1-related protein At4g01450
BnaA02G0262200ZS	0.424583	0.738941	2.44262	1.57027	Up	PMEI9	Pectinesterase inhibitor 9
BnaA02G0265000ZS	0.614936	1.01367	2.72024	3.5004	Up	/	/
BnaA02G0287700ZS	0.590372	0.686604	1.31605	2.02611	Up	At5g44390	Berberine bridge enzyme-like 25
BnaA02G0311600ZS	0.0958396	0.117859	1.01127	0.702269	Up	FLA19	Fasciclin-like arabinogalactan protein 19
BnaA02G0318500ZS	0.259251	0.465072	2.38364	1.53543	Up	NTR2	Thioredoxin reductase 2
BnaA02G0321800ZS	0.0229305	0.0878455	0.516661	0.424611	Up	At2g02240	F-box protein At2g02240
BnaA02G0331400ZS	0.17401	0.223867	2.29016	1.20183	Up	/	/
BnaA02G0332100ZS	0.706213	3.09878	0.318143	1.5163	Down	ABCG21	ABC transporter G family member 21
BnaA02G0333600ZS	0.812739	1.7536	5.78636	3.82705	Up	/	/
BnaA02G0335800ZS	0.87139	1.55438	0.189529	0.0367975	Down	/	/
BnaA02G0337600ZS	0.303419	1.06537	0.887589	0.473927	Up	SLY1	SEC1 family transport protein SLY1
BnaA02G0338100ZS	4.85736	1.80497	1.48274	0.407333	Down	LBD23	LOB domain-containing protein 23
BnaA02G0338400ZS	1.62599	1.77858	8.85602	4.72574	Up	NORK	Nodulation receptor kinase
BnaA02G0385500ZS	1.62517	1.42692	0.755667	0.687409	Down	At1g59620	Probable disease resistance protein At1g59620
BnaA02G0394000ZS	7.03483	1.94439	18.2523	4.00079	Up	ERF104	Ethylene-responsive transcription factor ERF104
BnaA02G0394100ZS	0.678187	0.442746	0.326019	0.199816	Down	PUB51	U-box domain-containing protein 51
BnaA02G0394200ZS	10.163	17.4224	3.20055	8.52443	Down	PUB52	U-box domain-containing protein 52
BnaA02G0395400ZS	14.5111	9.56988	6.87945	4.69393	Down	BON1	Protein BONZAI 1
BnaA02G0395700ZS	21.0104	20.1111	6.44148	9.52349	Down	ML1	Protein MEI2-like 1
BnaA02G0396400ZS	5.46048	6.2051	2.55048	2.20521	Down	/	/
BnaA02G0396900ZS	3.65237	3.88616	1.13802	1.49739	Down	SPAC823.07	Protein PER1 homolog
BnaA02G0398700ZS	21.8741	17.5475	8.09496	8.3015	Down	ATS3B	Embryo-specific protein ATS3B
BnaA02G0400400ZS	5.57118	6.0954	2.14824	2.32441	Down	SUD1	Probable E3 ubiquitin ligase SUD1
BnaA02G0404500ZS	1.66525	1.8277	0.766615	0.847255	Down	/	/
BnaA02G0404700ZS	7.76684	8.40491	3.04042	2.66541	Down	PAE12	Pectin acetylesterase 12
BnaA02G0407200ZS	4.70402	4.29606	1.59277	1.27017	Down	PER71	Peroxidase 71
BnaA02G0407800ZS	133.453	34.7771	48.7822	13.501	Down	EXL2	Protein EXORDIUM-like 2
BnaA02G0408300ZS	6.88686	7.8068	2.31647	2.77764	Down	/	/
BnaA02G0412100ZS	468.568	266.481	158.154	113.163	Down	/	/
BnaA02G0412400ZS	6.11989	4.38133	3.17852	1.70262	Down	RPL29	50S ribosomal protein L29, chloroplastic
BnaA02G0412500ZS	2.2976	2.61253	1.19287	0.610793	Down	/	/
BnaA03G0003800ZS	3.06416	3.39287	9.93815	11.3182	Up	ARB_02327-1	Glucoamylase ARB_02327-1
BnaA03G0024900ZS	0	0	0.243916	0.212795	Up	Os04g0620700	Nucleolin 2
BnaA03G0038600ZS	0.0102078	0.0104751	0.334124	0.182746	Up	TTL1	TPR repeat-containing thioredoxin TTL1
BnaA03G0039800ZS	55.6326	103.892	209.96	211.589	Up	RPS6B	40S ribosomal protein S6-2
BnaA03G0082100ZS	2.0142	2.06419	0.0304416	0.836815	Down	At1g11270	F-box protein At1g11270
BnaA03G0091000ZS	2.96218	4.42375	7.3835	9.57828	Up	KRR1	KRR1 small subunit processome component
BnaA03G0100500ZS	32.0031	40.3642	13.186	19.0767	Down	ADF1	Actin-depolymerizing factor 1
BnaA03G0100600ZS	44.022	74.708	22.0552	33.9141	Down	At5g59870	Probable histone H2A.7
BnaA03G0100700ZS	36.0659	73.3312	18.7695	34.7742	Down	RPS15A	40S ribosomal protein S15a
BnaA03G0101300ZS	7.16599	7.15463	3.30235	3.42005	Down	UTR5B	UDP-galactose/UDP-glucose transporter 5B
BnaA03G0105200ZS	0.401258	0.285201	0.0485608	0.0485999	Down	ATL63	RING-H2 finger protein ATL63
BnaA03G0113400ZS	10.45	6.87352	3.88979	2.89991	Down	/	/
BnaA03G0118000ZS	1.36818	1.07267	0.544114	0.33038	Down	SFH14	Phosphatidylinositol/phosphatidylcholine transfer protein SFH14
BnaA03G0127600ZS	1.99446	1.40712	1.01747	3.05385	Down	UGT79B6	UDP-glycosyltransferase 79B6
BnaA03G0152600ZS	3.60402	5.08252	0.926227	1.251	Down	/	/
BnaA03G0170900ZS	125.899	124.251	63.126	59.5225	Down	/	CASP-like protein 2B1
BnaA03G0188600ZS	1.238	1.79015	0.312105	0.763459	Down	NFYB1	Nuclear transcription factor Y subunit B-1
BnaA03G0211500ZS	0.549269	0.163579	4.70146	5.0327	Up	/	/
BnaA03G0227600ZS	3.9598	4.37965	1.52523	1.04302	Down	CP12-1	Calvin cycle protein CP12-1, chloroplastic
BnaA03G0250000ZS	9.11673	8.32666	2.4099	1.88328	Down	/	/
BnaA03G0254200ZS	0.955739	0.97312	0.0450632	0.0471215	Down	/	/
BnaA03G0254300ZS	0.245558	0.218992	0.0213768	0	Down	HKT1	Sodium transporter HKT1
BnaA03G0262800ZS	3.29229	5.68344	1.01775	2.77219	Down	CRK39	Putative cysteine-rich receptor-like protein kinase 39
BnaA03G0268900ZS	2.20608	1.32145	5.85968	3.3224	Up	/	/
BnaA03G0291700ZS	2.93385	3.84479	6.98276	8.63623	Up	RPS2	Ribosomal protein S2, mitochondrial
BnaA03G0292000ZS	0.812605	4.52726	0.127471	1.19426	Down	/	/
BnaA03G0314400ZS	3.68386	4.68464	1.72459	2.11244	Down	brf1	Transcription factor IIIB 60 kDa subunit
BnaA03G0315400ZS	2.9829	2.89464	1.1165	1.41208	Down	MYB1	Transcription factor MYB1
BnaA03G0319200ZS	0.401908	0.0988262	1.71824	0.702214	Up	SMR1	Cyclin-dependent protein kinase inhibitor SMR1
BnaA03G0328200ZS	1.73176	0.774888	0.387472	0.0915894	Down	/	Endochitinase CH25
BnaA03G0341800ZS	2.39598	0.286577	1.02568	0.905336	Down	NAC055	NAC domain-containing protein 55
BnaA03G0393300ZS	0.483713	0.817304	0.103892	0.11995	Down	ITPK2	Inositol-tetrakisphosphate 1-kinase 2
BnaA03G0426500ZS	0.627893	0.128853	0.27559	0.43671	Down	UGT71B5	UDP-glycosyltransferase 71B5
BnaA03G0427600ZS	0	0	1.87854	0.727051	Up	PLT4	Probable polyol transporter 4
BnaA03G0456300ZS	1.76051	1.87873	0.861392	0.332226	Down	CYP71A16	Cytochrome P450 71A16
BnaA03G0457100ZS	2.18894	2.03857	7.3134	5.40211	Up	AGO6	Protein argonaute 6
BnaA03G0468600ZS	0	1.33198	1.03077	0.0591161	Up	/	/
BnaA03G0479200ZS	0.359838	1.00092	0.0865354	0.348695	Down	TOC120	Translocase of chloroplast 120, chloroplastic
BnaA03G0486400ZS	0.941462	0.644577	0.0531084	0.251391	Down	GA20OX1	Gibberellin 20 oxidase 1
BnaA03G0488000ZS	0.0604049	0.466488	0.358291	1.01118	Up	MED36B	Probable mediator of RNA polymerase II transcription subunit 36b
BnaA03G0490300ZS	3.78421	1.33967	0.594248	0.352248	Down	/	/
BnaA03G0491800ZS	0.244799	0.154632	0.616927	0.355767	Up	SBT3.18	Subtilisin-like protease SBT3.18
BnaA03G0492900ZS	11.7963	11.513	3.12209	2.85988	Down	CML21	Probable calcium-binding protein CML21
BnaA03G0523100ZS	1.06882	1.27439	3.58656	2.89528	Up	/	/
BnaA03G0534600ZS	0	0	0.857923	0.695864	Up	SEC23	Protein transport protein SEC23
BnaA03G0563900ZS	0.198264	0.444775	1.76804	1.39433	Up	/	/
BnaA04G0001700ZS	1.9618	1.09462	0.37416	0.0906206	Down	/	/
BnaA04G0021600ZS	1.30171	1.47752	6.6384	6.05325	Up	SCRM	Transcription factor ICE1
BnaA04G0041000ZS	1.85028	0.987452	0.684165	2.22293	Down	ERG1	Elicitor-responsive protein 1
BnaA04G0092000ZS	0.868802	0.515525	0.175911	0.0457941	Down	PI4KB1	Phosphatidylinositol 4-kinase beta 1
BnaA04G0099200ZS	0.317091	0.281744	1.66523	1.2667	Up	SKY1	Serine/threonine-protein kinase SKY1
BnaA04G0108500ZS	0.784448	1.55527	0.151932	0.151377	Down	/	/
BnaA04G0119500ZS	18.178	14.5603	3.71562	5.81154	Down	NOI4	Protein NOI4
BnaA04G0126000ZS	0.0717073	0.0689642	0.0260998	0.0215472	Down	RLM1A	Disease resistance protein RML1A
BnaA04G0127300ZS	1.95919	0.737105	4.74839	4.4559	Up	/	/
BnaA04G0132200ZS	1.82423	4.28265	0.574221	1.99192	Down	TSB2	Tryptophan synthase beta chain 2, chloroplastic
BnaA04G0132400ZS	2.49129	2.55372	0.392885	0.895646	Down	At5g38940	Germin-like protein subfamily 1 member 11
BnaA04G0134800ZS	1.19581	1.34031	0.555245	0.580411	Down	SDE3	Probable RNA helicase SDE3
BnaA04G0186800ZS	0.0427016	0.0205622	0.421579	0.211408	Up	CXIP4	CAX-interacting protein 4
BnaA04G0226500ZS	3.77375	2.05672	1.42456	0.66663	Down	At1g47710	Serpin-ZX
BnaA04G0277000ZS	8.11083	19.5606	2.71001	7.06346	Down	ATTI6	Defensin-like protein 197
BnaA05G0005200ZS	9.04928	5.05575	4.22822	2.06093	Down	CP12-1	Calvin cycle protein CP12-1, chloroplastic
BnaA05G0034500ZS	3.17232	3.8259	1.01663	0.978936	Down	MAX2	F-box protein MAX2
BnaA05G0037000ZS	0.887013	1.46185	3.16844	3.15399	Up	/	/
BnaA05G0041300ZS	5.8012	3.14957	2.47403	1.03751	Down	TMT1	Thiocyanate methyltransferase 1
BnaA05G0072300ZS	9.31353	3.5792	3.94135	7.22369	Down	PYL4	Abscisic acid receptor PYL4
BnaA05G0085200ZS	2.51327	2.51409	0.978372	1.12291	Down	/	/
BnaA05G0102600ZS	0.101133	0.228452	0.0253834	0.0918957	Down	/	/
BnaA05G0112300ZS	2.27951	1.72608	5.66541	3.69869	Up	AUG2	AUGMIN subunit 2
BnaA05G0114100ZS	3.21519	1.80362	1.16249	5.91417	Down	UBP12	Ubiquitin carboxyl-terminal hydrolase 12
BnaA05G0124700ZS	4.90683	8.06688	18.7838	17.314	Up	RPS3B	40S ribosomal protein S3-2
BnaA05G0141200ZS	0.576127	1.74433	1.56483	5.25605	Up	At2g30670	Tropinone reductase homolog At2g30670
BnaA05G0143900ZS	8.06173	3.92208	3.9253	1.85777	Down	CYP81D1	Cytochrome P450 81D1
BnaA05G0155200ZS	0.871804	0.215097	2.01653	0.719704	Up	/	/
BnaA05G0161600ZS	0.627222	0.921285	1.47488	2.02184	Up	/	/
BnaA05G0178800ZS	0.16379	0.132385	0	0	Down	At1g49990	F-box protein At1g49990
BnaA05G0253000ZS	0.279992	0.20616	0.70282	0.57298	Up	TAR1-A	Protein TAR1
BnaA05G0314200ZS	9.45187	3.73564	3.70337	1.15476	Down	GGP3	Gamma-glutamyl peptidase 3
BnaA05G0328700ZS	6.52248	2.98327	3.05289	1.12632	Down	/	/
BnaA05G0336200ZS	5.90848	6.40115	1.88662	2.97822	Down	/	/
BnaA05G0341300ZS	0.819163	0.257609	0.240121	0.614876	Down	/	Isocitrate lyase
BnaA05G0360300ZS	0.462355	1.34898	1.24762	0.547306	Up	SGR6	Protein SHOOT GRAVITROPISM 6
BnaA05G0362500ZS	0	0.101563	1.78186	1.33854	Up	BUBR1	Mitotic spindle checkpoint protein BUBR1
BnaA05G0379000ZS	0	0	0.296123	0.355381	Up	HAL3A	Phosphopantothenoylcysteine decarboxylase
BnaA05G0421300ZS	1.6881	0.74875	0.611283	0.216589	Down	HAC5	Histone acetyltransferase HAC5
BnaA05G0445300ZS	0	0	0.275226	0.13643	Up	/	B2 protein
BnaA05G0470300ZS	0.0352487	1.06688	0.479984	0.0545807	Up	LACS6	Long chain acyl-CoA synthetase 6, peroxisomal
BnaA05G0480600ZS	1.53415	1.01413	4.71992	2.41422	Up	RPI3	Probable ribose-5-phosphate isomerase 3, chloroplastic
BnaA05G0481800ZS	4.05873	3.13489	10.7504	8.74564	Up	WDL1	Protein WVD2-like 1
BnaA05G0482300ZS	0.0156198	0.0801811	0.311567	0.363501	Up	PEX12	Peroxisome biogenesis protein 12
BnaA05G0483800ZS	0.0126454	0	0.163321	0.203104	Up	At3g04130	Pentatricopeptide repeat-containing protein At3g04130, mitochondrial
BnaA05G0485200ZS	0.647985	0.603079	0.162773	0.244433	Down	CHAT	(Z)-3-hexen-1-ol acetyltransferase
BnaA05G0486400ZS	0.173257	0.106807	0.73244	0.514294	Up	PUB45	U-box domain-containing protein 45
BnaA05G0487400ZS	5.39181	6.91457	15.9216	14.4246	Up	THO7B	THO complex subunit 7B
BnaA05G0487800ZS	0.172497	0	6.44	5.08772	Up	/	/
BnaA05G0487900ZS	0.626078	0.475448	3.93147	3.12713	Up	HSFA1E	Heat stress transcription factor A-1e
BnaA05G0488000ZS	1.40911	2.16167	4.47114	5.1028	Up	CSLD3	Cellulose synthase-like protein D3
BnaA05G0488100ZS	0.0716585	0.238739	0.388564	0.703115	Up	SPCC24B10.10c	Uncharacterized AAA domain-containing protein C24B10.10c
BnaA05G0491500ZS	0.797327	0.841877	2.309	2.15367	Up	ILR1	IAA-amino acid hydrolase ILR1
BnaA05G0491600ZS	3.08935	2.81036	8.41895	11.1365	Up	At3g02880	Probable inactive receptor kinase At3g02880
BnaA05G0491700ZS	8.53322	7.38884	23.4127	24.1118	Up	At3g02880	Probable inactive receptor kinase At3g02880
BnaA05G0494800ZS	6.72993	0.679449	0.95823	4.19699	Down	/	/
BnaA06G0012200ZS	6.90013	5.56707	25.0543	12.6341	Up	/	/
BnaA06G0012700ZS	9.26666	3.64629	2.87162	0.852311	Down	RWK1	Uncharacterized protein At1g24485
BnaA06G0012800ZS	8.70904	5.25909	3.72359	1.42712	Down	RWK1	Uncharacterized protein At1g24485
BnaA06G0028900ZS	0.142139	0.821362	0.517947	0.160902	Up	GB210	Nuclear pore complex protein GP210
BnaA06G0057000ZS	1.07591	0.934693	0.422608	0.409009	Down	At1g09390	GDSL esterase/lipase At1g09390
BnaA06G0076100ZS	10.5841	1.81619	1.85384	8.92023	Down	/	/
BnaA06G0080300ZS	0.112739	0.0907436	0.339788	0.420043	Up	HEMA2	Glutamyl-tRNA reductase 2, chloroplastic
BnaA06G0122100ZS	0.826415	1.12644	1.77154	3.16493	Up	YPR091C	Uncharacterized PH domain-containing protein YPR091C
BnaA06G0122600ZS	0.0412313	0.0917591	0.228674	0.501809	Up	EGY3	Probable zinc metallopeptidase EGY3, chloroplastic
BnaA06G0127900ZS	0	0	1.23127	1.25054	Up	/	/
BnaA06G0141800ZS	1.4224	0.0429894	0.306394	0.786886	Down	CRSP	CO(2)-response secreted protease
BnaA06G0157100ZS	0.0686681	0	0.757122	0.428423	Up	DIN11	Probable 2-oxoglutarate-dependent dioxygenase DIN11
BnaA06G0166700ZS	3.58819	5.22191	9.98018	13.6164	Up	/	/
BnaA06G0177800ZS	5.77367	3.80877	0.365274	0.225964	Down	/	/
BnaA06G0179000ZS	5.24272	4.04153	1.06477	1.73691	Down	PHS2	Alpha-glucan phosphorylase 2, cytosolic
BnaA06G0180100ZS	4.27988	4.62996	0.392704	2.03177	Down	/	/
BnaA06G0182400ZS	24.642	15.3573	0.305864	6.4225	Down	RWK1	Uncharacterized protein At1g24485
BnaA06G0183600ZS	101.507	77.7509	24.7236	27.5051	Down	At5g59910	Histone H2B.11
BnaA06G0270800ZS	0.178262	0.379106	9.3421	21.624	Up	/	/
BnaA06G0285800ZS	3.77907	0.536063	0.696655	0.22261	Down	CYP94B1	Cytochrome P450 94B1
BnaA06G0285900ZS	3.874	4.38312	0.424216	1.829	Down	/	/
BnaA06G0291300ZS	2.50419	3.63772	11.314	11.4327	Up	TBL14	Protein trichome birefringence-like 14
BnaA06G0299700ZS	2.58216	4.71088	1.126	1.76612	Down	ASN2	Asparagine synthetase [glutamine-hydrolyzing] 2
BnaA06G0316700ZS	4.33239	4.76711	0.742767	1.49578	Down	/	/
BnaA06G0318600ZS	0.530776	0.899601	0	0.0984819	Down	/	/
BnaA06G0326000ZS	1.12844	1.5285	3.67821	3.26291	Up	TIF3B1	Eukaryotic translation initiation factor 3 subunit B
BnaA06G0339800ZS	5.85639	4.3283	1.12224	1.57962	Down	RLP52	Receptor-like protein 52
BnaA06G0346000ZS	3.73404	4.38024	0.236355	1.16351	Down	/	/
BnaA06G0351900ZS	0.372598	0.632193	1.63194	1.38576	Up	/	/
BnaA06G0379700ZS	1.0192	1.41648	0.497261	0.599968	Down	/	/
BnaA06G0380500ZS	2.06236	2.78724	0.8128	1.16539	Down	RPL12A	50S ribosomal protein L12-1, chloroplastic
BnaA06G0383200ZS	1.5684	0.843278	0.468173	0.318398	Down	WDL7	Protein WVD2-like 7
BnaA06G0383300ZS	2.09598	3.94051	0.761263	1.45166	Down	/	/
BnaA06G0413900ZS	2.34833	1.50858	5.64364	5.38713	Up	FPS1	Farnesyl pyrophosphate synthase 1, mitochondrial
BnaA07G0015100ZS	0	0.0750999	0.693503	0.611343	Up	/	/
BnaA07G0017200ZS	7.7366	2.40168	2.59098	0.503223	Down	/	/
BnaA07G0035100ZS	0.740101	0.271733	0.233312	0.706628	Down	RLP6	Receptor-like protein 6
BnaA07G0036500ZS	6.78442	3.12597	1.51966	1.26533	Down	PPRD2	Polyprenol reductase 2
BnaA07G0057900ZS	5.68329	5.24783	2.65208	1.90185	Down	/	/
BnaA07G0060900ZS	9.91786	10.5435	4.40033	4.48979	Down	/	/
BnaA07G0074500ZS	3.2721	4.27254	0.467449	1.30842	Down	/	/
BnaA07G0077200ZS	0.114782	0.26286	0.31763	0.785217	Up	CAS1	Cycloartenol synthase
BnaA07G0077400ZS	3.48226	1.46753	1.60663	0.666949	Down	PAS_chr4_0465	Sphingolipid C9-methyltransferase
BnaA07G0082500ZS	0.167155	0.248969	0.749457	1.02381	Up	PER7	Peroxidase 7
BnaA07G0086300ZS	7.90438	3.94509	1.55919	1.32538	Down	/	/
BnaA07G0091300ZS	0.151001	0.258004	0.619238	1.00239	Up	OFUT8	O-fucosyltransferase 8
BnaA07G0100500ZS	1.61674	2.09167	0.623528	0.960481	Down	ERDJ2A	DnaJ protein ERDJ2A
BnaA07G0111600ZS	0.789393	0.565194	0.238257	1.66888	Down	/	/
BnaA07G0116800ZS	22.7785	14.5092	50.2137	32.7166	Up	/	/
BnaA07G0130600ZS	4.33411	1.36318	2.21931	0.593106	Down	ARP1	Probable RNA-binding protein ARP1
BnaA07G0149300ZS	4.96533	3.21761	2.49293	1.41431	Down	LPPE2	Lipid phosphate phosphatase epsilon 2, chloroplastic
BnaA07G0169800ZS	10.207	9.64413	4.95661	4.64196	Down	/	/
BnaA07G0191500ZS	0	0	2.16032	1.38765	Up	/	/
BnaA07G0196900ZS	0.374377	0.422856	0.0482382	0.0233522	Down	DPBF3	ABSCISIC ACID-INSENSITIVE 5-like protein 2
BnaA07G0198300ZS	1.03485	7.20339	0.293029	2.22444	Down	BG3	Probable glucan endo-1,3-beta-glucosidase BG3
BnaA07G0228600ZS	0.396097	0.104482	1.38633	0.51	Up	NRAMP1	Metal transporter Nramp1
BnaA07G0236100ZS	0.311327	0.415969	0.125528	0.125875	Down	ZYP1A	Synaptonemal complex protein 1
BnaA07G0255200ZS	38.8145	6.97303	142.218	16.2287	Up	NMT3	Phosphoethanolamine N-methyltransferase 3
BnaA07G0273200ZS	0.398225	1.44367	0.129709	0.505259	Down	PHO1-H1	Phosphate transporter PHO1 homolog 1
BnaA07G0299500ZS	0.70107	0.895561	2.89481	3.32585	Up	RTNLB14	Reticulon-like protein B14
BnaA07G0313900ZS	10.9006	3.89502	4.83101	11.8085	Down	GSTU12	Glutathione S-transferase U12
BnaA07G0334400ZS	3.04416	2.10096	1.13115	0.800619	Down	GER1	Germin-like protein 1
BnaA07G0335400ZS	1.32685	0.861571	0.613836	0.380718	Down	/	/
BnaA07G0337800ZS	2.26212	2.97694	1.05979	1.44488	Down	/	Bark lectin isoform 2
BnaA07G0369200ZS	0.320373	2.83567	1.04051	1.29155	Up	IGMT4	Indole glucosinolate O-methyltransferase 4
BnaA07G0371300ZS	0.379112	0.150321	0.057548	0	Down	AGL66	Agamous-like MADS-box protein AGL66
BnaA07G0374600ZS	2.11707	2.11736	6.5236	4.86716	Up	GSTU21	Glutathione S-transferase U21
BnaA07G0375300ZS	0.46003	1.01423	0.115357	0.309137	Down	GA2OX1	Gibberellin 2-beta-dioxygenase 1
BnaA07G0375800ZS	6.39803	6.05994	1.58722	2.79587	Down	GLC1	Glucan endo-1,3-beta-glucosidase
BnaA07G0379900ZS	1.0357	1.83725	0.215908	0.80973	Down	PSBR	Photosystem II 10 kDa polypeptide, chloroplastic
BnaA07G0384300ZS	2.71979	1.89525	1.41039	0.893637	Down	NUDT3	Nudix hydrolase 3
BnaA08G0011300ZS	1.92194	2.59131	0.425129	0.618225	Down	SAC4	Phosphoinositide phosphatase SAC4
BnaA08G0037500ZS	2.86188	3.29961	1.4066	1.47525	Down	CYP708A2	Cytochrome P450 708A2
BnaA08G0056200ZS	0.101631	0.0928264	0	0.00724462	Down	CSLB6	Cellulose synthase-like protein B6
BnaA08G0077100ZS	0.141992	0.313683	0.026703	0.0717742	Down	G6PD1	Glucose-6-phosphate 1-dehydrogenase 1, chloroplastic
BnaA08G0105400ZS	2.9611	3.78042	1.3599	1.02592	Down	ZIP12	Probable zinc transporter 12
BnaA08G0141500ZS	0.398954	1.22688	0.0507888	0.324271	Down	MYB52	Transcription factor MYB52
BnaA08G0233400ZS	10.1775	4.84724	2.78295	9.69949	Down	/	/
BnaA08G0260800ZS	14.9305	22.3639	7.7517	10.7371	Down	NHL6	NDR1/HIN1-like protein 6
BnaA08G0273900ZS	23.9486	15.0186	7.66043	5.19614	Down	NRP1	Nodulin-related protein 1
BnaA09G0001300ZS	1.28929	1.48292	0.649734	0.498542	Down	PAP11	Probable plastid-lipid-associated protein 11, chloroplastic
BnaA09G0002800ZS	0.374907	0.219371	0	0.689912	Down	FRO2	Ferric reduction oxidase 2
BnaA09G0005500ZS	0.26152	0.295883	0.668634	0.93057	Up	ANL2	Homeobox-leucine zipper protein ANTHOCYANINLESS 2
BnaA09G0012600ZS	0.242243	1.26316	0.749749	0.481906	Up	BHLH12	Transcription factor MYC1
BnaA09G0025800ZS	6.02484	5.65311	2.48592	2.74034	Down	EID1	Phytochrome A-associated F-box protein
BnaA09G0039200ZS	2.79712	7.70116	1.40481	3.14625	Down	At3g27400	Putative pectate lyase 11
BnaA09G0040700ZS	0.965728	1.99058	0.455186	0.826369	Down	At3g28040	Probably inactive leucine-rich repeat receptor-like protein kinase At3g28040
BnaA09G0050500ZS	0.423047	0.816968	0.0202072	0.262449	Down	SDI1	Protein SULFUR DEFICIENCY-INDUCED 1
BnaA09G0056200ZS	0.449609	0.154927	1.69357	0.485376	Up	At5g27410	Branched-chain-amino-acid aminotransferase-like protein 2
BnaA09G0059500ZS	0.118824	0.224887	0	0.0418901	Down	THRRS	Threonine--tRNA ligase, mitochondrial 1
BnaA09G0061200ZS	2.58669	3.14496	0.883514	0.793802	Down	UBP13	Ubiquitin carboxyl-terminal hydrolase 13
BnaA09G0061900ZS	2.34348	0.567633	0.895174	1.2705	Down	AO090009000436	Mitochondrial glycine transporter
BnaA09G0074900ZS	1.52714	1.98993	0.686816	0.94245	Down	PDCB2	PLASMODESMATA CALLOSE-BINDING PROTEIN 2
BnaA09G0139400ZS	0.787501	1.50836	0.165529	0.458364	Down	/	/
BnaA09G0139800ZS	25.0397	47.6159	11.3893	21.5017	Down	At1g64390	Endoglucanase 6
BnaA09G0140200ZS	30.8598	22.7156	15.4414	10.2874	Down	CBL8	Calcineurin B-like protein 8
BnaA09G0143900ZS	7.9916	6.03672	3.82295	2.50943	Down	/	/
BnaA09G0151000ZS	0.0294612	0.242196	0.895809	0.978521	Up	/	/
BnaA09G0160400ZS	5.19463	6.72209	1.9077	2.30599	Down	LHCA3	Photosystem I chlorophyll a/b-binding protein 3-1, chloroplastic
BnaA09G0164000ZS	1.15868	1.55887	2.64509	4.15357	Up	CALS3	Callose synthase 3
BnaA09G0168700ZS	2.18691	2.44767	0.832887	1.04933	Down	HIT4	Protein HEAT INTOLERANT 4
BnaA09G0174600ZS	0.738006	0.997023	2.48238	2.33872	Up	SYP71	Syntaxin-71
BnaA09G0188100ZS	1.49963	1.66371	0.0497498	0.0496112	Down	/	/
BnaA09G0273500ZS	2.30601	2.26704	0	0.151518	Down	/	/
BnaA09G0344700ZS	0.814281	0.540165	1.94622	1.4535	Up	SPI	Protein SPIRRIG
BnaA09G0388100ZS	0	0.235403	1.12249	1.75898	Up	/	/
BnaA09G0389800ZS	0.293393	0	0	0.543711	Down	BOI	E3 ubiquitin-protein ligase BOI
BnaA09G0476700ZS	0.11858	0	1.29249	1.13226	Up	SAUR50	Auxin-responsive protein SAUR50
BnaA09G0488100ZS	6.78928	6.20151	35.7577	25.5974	Up	/	/
BnaA09G0488200ZS	8.89315	5.90945	29.7723	21.3501	Up	/	/
BnaA09G0488900ZS	1.30459	0.713985	0	0	Down	/	/
BnaA09G0556300ZS	2.59167	1.30561	5.97987	3.58791	Up	PUB36	U-box domain-containing protein 36
BnaA09G0572600ZS	7.10508	6.313	3.40583	2.99393	Down	PYL2	Abscisic acid receptor PYL2
BnaA09G0589400ZS	1.02328	1.416	2.89855	0.464097	Up	/	/
BnaA09G0600000ZS	1.20459	2.36694	5.05198	5.04724	Up	At2g21290	30S ribosomal protein S31, mitochondrial
BnaA09G0640300ZS	2.10134	0.51426	1.03229	1.27598	Down	/	/
BnaA09G0645300ZS	10.1123	5.06535	3.82602	1.43157	Down	AFB3	Protein AUXIN SIGNALING F-BOX 3
BnaA09G0692500ZS	0.0284339	0.0544057	0.52785	1.05266	Up	NAC005	NAC domain-containing protein 5
BnaA09G0710300ZS	3.55929	4.03697	0.12162	0.182289	Down	GRXS1	Monothiol glutaredoxin-S1
BnaA09G0717000ZS	0.266677	0.345414	0.0920375	0.123964	Down	FRO1	Probable ferric reduction oxidase 1
BnaA10G0002400ZS	1.48567	1.48214	0	0.378961	Down	/	/
BnaA10G0004900ZS	10.705	10.514	4.18236	3.39366	Down	HIPP39	Heavy metal-associated isoprenylated plant protein 39
BnaA10G0043900ZS	0.806045	1.10838	3.77401	2.36924	Up	/	/
BnaA10G0048200ZS	0.161776	0.100259	0.908006	0.493402	Up	PAB1	Polyadenylate-binding protein, cytoplasmic and nuclear
BnaA10G0084200ZS	7.20863	1.50705	15.7638	3.25903	Up	ERF105	Ethylene-responsive transcription factor ERF105
BnaA10G0152200ZS	0.816947	0.77191	0.126686	0.126147	Down	/	/
BnaA10G0159400ZS	4.23628	5.98879	8.8832	12.2953	Up	/	/
BnaA10G0165600ZS	0.613641	1.12763	0	0	Down	/	/
BnaA10G0173100ZS	30.9545	16.6459	120.102	34.2997	Up	MLP34	MLP-like protein 34
BnaA10G0190400ZS	0.169511	0.310344	1.77327	1.22805	Up	APRL7	5'-adenylylsulfate reductase-like 7
BnaA10G0217200ZS	5.28881	2.98355	2.27125	0.956753	Down	LA1	Protein LAZY 1
BnaA10G0260000ZS	20.4746	8.64909	2.51824	0.160512	Down	/	/
BnaA10G0260700ZS	5.13684	7.52359	2.319	3.22964	Down	RBL3	RHOMBOID-like protein 3
BnaA10G0289100ZS	1.00731	1.58917	4.79584	3.86279	Up	At5g53850	Probable bifunctional methylthioribulose-1-phosphate dehydratase/enolase-phosphatase E1
BnaA10G0296900ZS	15.5748	16.7263	4.46705	7.27304	Down	SMR3	Cyclin-dependent protein kinase inhibitor SMR3
BnaA10G0297500ZS	1.55671	2.01475	0.734025	0.924337	Down	KIN10B	Kinesin-like protein KIN-10B
BnaA10G0297800ZS	16.4922	16.1527	6.54225	7.84248	Down	trs23	Transport protein particle subunit trs23
BnaA10G0297900ZS	18.8814	37.6512	7.69337	18.2645	Down	ABCI20	ABC transporter I family member 20
BnaA10G0298200ZS	1.97706	1.90775	0.784684	0.811397	Down	RNR1	Ribonuclease II, chloroplastic/mitochondrial
BnaA10G0298700ZS	1.86169	4.7213	0.942577	1.6838	Down	AVT1D	Amino acid transporter AVT1D
BnaC01G0021200ZS	1.35929	2.04351	3.11146	4.08405	Up	/	Putative glucose-6-phosphate 1-epimerase
BnaC01G0026500ZS	0.106958	0.223419	0.375061	0.4634	Up	SFH12	Phosphatidylinositol/phosphatidylcholine transfer protein SFH12
BnaC01G0046100ZS	1.73815	4.01284	0.29103	0.394977	Down	/	/
BnaC01G0049600ZS	3.04403	0.581158	1.26281	2.65504	Down	/	/
BnaC01G0066500ZS	0.820758	1.31634	2.06025	3.41976	Up	LA1	La protein 1
BnaC01G0075900ZS	0.80769	1.29603	1.98651	2.78673	Up	At4g31240	Probable nucleoredoxin 3
BnaC01G0081400ZS	2.02994	1.82154	8.28708	9.90203	Up	/	/
BnaC01G0090600ZS	4.36273	5.29039	1.02499	1.88002	Down	/	/
BnaC01G0090900ZS	12.5005	13.2874	2.16702	5.07555	Down	PAE12	Pectin acetylesterase 12
BnaC01G0104100ZS	10.0395	9.20488	5.02603	4.2731	Down	At4g28420	Probable aminotransferase TAT1
BnaC01G0144900ZS	1.61092	1.19878	0.483772	0.13647	Down	ATML1	Homeobox-leucine zipper protein MERISTEM L1
BnaC01G0210700ZS	2.29595	2.35323	0.292899	0.554226	Down	VP22-1	Vacuolar protein sorting-associated protein 22 homolog 1
BnaC01G0214600ZS	0.092423	0	2.4863	0.754259	Up	PGMP	Phosphoglucomutase, chloroplastic
BnaC01G0218000ZS	1.14137	1.22458	0.568124	0.513317	Down	PEL1	Protein PELOTA 1
BnaC01G0242500ZS	0.711174	0.627251	0.277194	0.204376	Down	HST	Shikimate O-hydroxycinnamoyltransferase
BnaC01G0249100ZS	10.4038	8.10638	5.19958	3.58931	Down	/	/
BnaC01G0266800ZS	2.64954	3.05684	1.22637	1.38587	Down	BSMT1	Salicylate/benzoate carboxyl methyltransferase
BnaC01G0292300ZS	0	0	1.02937	0.707545	Up	PRL1	Protein pleiotropic regulatory locus 1
BnaC01G0306100ZS	2.98883	1.39805	0.741324	0.634456	Down	PAO	Pheophorbide a oxygenase, chloroplastic
BnaC01G0352400ZS	1.41593	1.75394	0.122993	0.250282	Down	/	/
BnaC01G0381800ZS	1.46368	1.41801	0.667536	0.642263	Down	MKK5	Mitogen-activated protein kinase kinase 5
BnaC01G0382000ZS	22.0608	24.1172	11.5184	11.7121	Down	At1g51650	ATP synthase subunit epsilon, mitochondrial
BnaC01G0394800ZS	2.46603	0.841553	1.09889	1.79289	Down	AZF2	Zinc finger protein AZF2
BnaC01G0404800ZS	0.501455	1.77325	3.12426	7.15133	Up	/	/
BnaC01G0427700ZS	0.628166	0.504877	0	0	Down	At3g60980	Pentatricopeptide repeat-containing protein At3g60980, mitochondrial
BnaC01G0436400ZS	0.317004	0.764764	1.0639	1.63494	Up	KIN5B	Kinesin-like protein KIN-5B
BnaC01G0490500ZS	0.460453	0.798398	1.37952	1.84609	Up	CITRX	Thioredoxin-like protein CITRX, chloroplastic
BnaC01G0497400ZS	1.83398	3.38423	5.15837	6.71086	Up	At5g15350	Lamin-like protein
BnaC01G0508700ZS	0.617954	0.795936	1.45354	2.23674	Up	EDA30	Protein EMBRYO SAC DEVELOPMENT ARREST 30
BnaC01G0509600ZS	1.34668	3.07745	5.69625	7.12275	Up	DUF2	DUF724 domain-containing protein 2
BnaC01G0515400ZS	0.286131	0.482514	1.56835	1.33035	Up	CYCP3-1	Cyclin-P3-1
BnaC02G0005200ZS	0.481302	0.256551	1.60345	0.857916	Up	/	/
BnaC02G0057500ZS	0.148541	0.323554	1.10101	1.16751	Up	/	/
BnaC02G0102900ZS	6.39185	3.43625	2.76612	1.42626	Down	At5g40670	Cystinosin homolog
BnaC02G0115100ZS	0.0855265	0.0120909	0.347792	0.125518	Up	EDA2	Probable serine protease EDA2
BnaC02G0135300ZS	1.84486	7.14063	0.121217	1.9677	Down	PER67	Peroxidase 67
BnaC02G0156500ZS	0	0.110282	0.450475	0.971066	Up	/	/
BnaC02G0158800ZS	0	0	0.721786	0.494327	Up	/	/
BnaC02G0162700ZS	1.11141	0.778155	0.329936	0.331003	Down	At5g55050	GDSL esterase/lipase At5g55050
BnaC02G0176300ZS	0.89689	1.16479	0.118308	0.185793	Down	/	/
BnaC02G0191800ZS	0.123335	0.11263	0.376838	0.606994	Up	SKS2	Monocopper oxidase-like protein SKS2
BnaC02G0198400ZS	0	0.0365922	1.07701	1.0461	Up	/	/
BnaC02G0221400ZS	0.776039	0.525974	2.50787	3.12491	Up	RTNLB14	Reticulon-like protein B14
BnaC02G0290500ZS	34.3417	17.2149	8.2598	8.03982	Down	AFP3	Defensin-like protein 3
BnaC02G0297100ZS	0	0	1.16876	0.519868	Up	At2g20620	UPF0725 protein At2g20620
BnaC02G0305500ZS	1.37549	2.25797	0.0558883	0.22385	Down	/	/
BnaC02G0322500ZS	1.99786	0.188536	0.481212	0.992236	Down	MLO7	MLO-like protein 7
BnaC02G0335900ZS	4.80355	4.62262	1.11828	1.8263	Down	ETC3	MYB-like transcription factor ETC3
BnaC02G0346400ZS	3.63508	3.15674	15.5962	7.29764	Up	ABCG31	ABC transporter G family member 31
BnaC02G0384400ZS	0.0290801	0	1.10565	1.33574	Up	GLO4	Peroxisomal (S)-2-hydroxy-acid oxidase GLO4
BnaC02G0391500ZS	0	0.165053	1.18881	1.61781	Up	At1g51650	ATP synthase subunit epsilon, mitochondrial
BnaC02G0401600ZS	3.03079	5.67971	0.622467	2.75291	Down	At5g45490	Probable disease resistance protein At5g45490
BnaC02G0402100ZS	1.18537	3.59142	0.0173335	1.04783	Down	WRKY7	Probable WRKY transcription factor 7
BnaC02G0403000ZS	1.2746	1.83341	0.346843	0.854275	Down	MDIS1	Protein MALE DISCOVERER 1
BnaC02G0407200ZS	3.74861	7.30362	0.774163	2.95941	Down	KAS1	3-oxoacyl-[acyl-carrier-protein] synthase I, chloroplastic
BnaC02G0408900ZS	3.2192	14.9096	0.855449	5.93243	Down	ACD11	Accelerated cell death 11
BnaC02G0440400ZS	3.9461	4.60761	11.1773	10.5891	Up	/	/
BnaC02G0440500ZS	6.62288	8.52041	24.4083	16.7872	Up	/	/
BnaC02G0445600ZS	6.52747	6.57949	3.0233	1.81664	Down	HSP90-5	Heat shock protein 90-5, chloroplastic
BnaC02G0470000ZS	0.963502	1.10421	0.337796	0.514783	Down	At3g28510	AAA-ATPase At3g28510
BnaC02G0480700ZS	0.606623	1.02389	0.223736	0.360244	Down	At3g30340	WAT1-related protein At3g30340
BnaC02G0504100ZS	23.1481	19.2093	74.2738	40.4791	Up	UBP12	Ubiquitin carboxyl-terminal hydrolase 12
BnaC02G0508000ZS	0.253172	0.26056	0.911664	0.802473	Up	YUC6	Indole-3-pyruvate monooxygenase YUCCA6
BnaC02G0522300ZS	2.19054	1.62297	1.0178	3.34934	Down	TET12	Tetraspanin-12
BnaC02G0527700ZS	1.74236	3.10167	5.97103	6.29133	Up	TSN2	Ribonuclease TUDOR 2
BnaC02G0528300ZS	0.704242	1.24165	1.89769	2.51269	Up	/	B2 protein
BnaC02G0528800ZS	3.34801	4.84066	8.50935	9.62258	Up	/	/
BnaC02G0531000ZS	10.3275	18.3474	26.6028	40.6109	Up	RH7	DEAD-box ATP-dependent RNA helicase 7
BnaC02G0531600ZS	2.51163	6.27526	10.8715	12.3535	Up	At5g62290	Chloride conductance regulatory protein ICln
BnaC02G0531700ZS	0.111658	0.175488	0.31921	0.433154	Up	IRE	Probable serine/threonine protein kinase IRE
BnaC02G0532400ZS	10.3496	27.3214	43.4345	61.0411	Up	EMB514	Protein EMBRYO DEFECTIVE 514
BnaC02G0538200ZS	0.6647	0.821277	2.15262	2.43082	Up	ARI13	Probable E3 ubiquitin-protein ligase ARI13
BnaC02G0542600ZS	0.573746	2.26364	4.05217	5.89491	Up	/	/
BnaC02G0546800ZS	5.48115	5.33751	11.4402	13.2848	Up	TPPJ	Probable trehalose-phosphate phosphatase J
BnaC03G0001600ZS	1.3454	2.34657	0.679081	1.06067	Down	COX11	Cytochrome c oxidase assembly protein COX11, mitochondrial
BnaC03G0032000ZS	3.01671	0.0507897	1.17775	0.388533	Down	SOT15	Cytosolic sulfotransferase 15
BnaC03G0043900ZS	3.73936	5.2978	0.833675	1.37071	Down	/	/
BnaC03G0045800ZS	1.76492	2.41564	0.824726	0.642576	Down	ayr1	NADPH-dependent 1-acyldihydroxyacetone phosphate reductase
BnaC03G0048100ZS	0.348234	0.427258	0.109023	0.172085	Down	REFA1	Elongation factor 1-alpha
BnaC03G0094200ZS	0.427339	0.44326	0.112996	0.0196458	Down	PP5	Serine/threonine-protein phosphatase 5
BnaC03G0094500ZS	67.6323	103.519	26.9836	30.1139	Down	TSJT1	Stem-specific protein TSJT1
BnaC03G0094700ZS	4.27376	6.22129	0.350555	0.664431	Down	At5g19150	ATP-dependent (S)-NAD(P)H-hydrate dehydratase
BnaC03G0113600ZS	1.20779	0.734976	2.53761	1.64128	Up	LAC17	Laccase-17
BnaC03G0115700ZS	0.102924	0.153951	0.433588	0.573261	Up	At5g59680	Probable LRR receptor-like serine/threonine-protein kinase At5g59680
BnaC03G0125800ZS	0.561254	0.435431	1.53921	1.45415	Up	NRPB5L1	DNA-directed RNA polymerase subunit 5-like protein 1
BnaC03G0152300ZS	0.0263276	0.150848	0.361166	0.883789	Up	At2g39795	Uncharacterized protein At2g39795, mitochondrial
BnaC03G0198000ZS	0.023878	0.0160185	0.171807	0.121842	Up	ACX1.2	Putative peroxisomal acyl-coenzyme A oxidase 1.2
BnaC03G0201300ZS	0.436104	0.49374	1.03664	0.974984	Up	E2FA	Transcription factor E2FA
BnaC03G0219300ZS	0.787704	1.29302	0.388812	0.541941	Down	/	/
BnaC03G0224100ZS	1.59853	3.46599	3.7417	9.47061	Up	MLO12	MLO-like protein 12
BnaC03G0232500ZS	0.714419	1.09095	0.233009	0.417032	Down	/	/
BnaC03G0254300ZS	0.73148	1.03235	0.191197	0.431182	Down	At2g44130	F-box/kelch-repeat protein At2g44130
BnaC03G0307200ZS	1.36665	2.5235	0.587109	1.11018	Down	PLDGAMMA1	Phospholipase D gamma 1
BnaC03G0314300ZS	1.24157	1.07348	0.518996	0.378902	Down	AHA1	ATPase 1, plasma membrane-type
BnaC03G0359100ZS	0.077605	0.0377818	0.426634	0.745234	Up	QSOX1	Sulfhydryl oxidase 1
BnaC03G0387900ZS	0	0.0945356	0.144733	0.490441	Up	zuo1	Zuotin
BnaC03G0388000ZS	4.24076	38.8949	17.9658	89.2428	Up	BSMT1	Salicylate/benzoate carboxyl methyltransferase
BnaC03G0435100ZS	0.179221	0.146245	0.834923	0.652356	Up	AAE12	Probable acyl-activating enzyme 12, peroxisomal
BnaC03G0449900ZS	0.28716	0.31917	0.0190295	0.0190227	Down	/	/
BnaC03G0463100ZS	2.23067	1.87253	4.87399	3.82224	Up	RLP5	Receptor-like protein 5
BnaC03G0471200ZS	0.40279	0.548445	2.10387	1.21552	Up	FATA	Oleoyl-acyl carrier protein thioesterase 1, chloroplastic
BnaC03G0472300ZS	0	0	0.312195	0.216483	Up	NPF4.1	Protein NRT1/ PTR FAMILY 4.1
BnaC03G0500900ZS	0.491473	0.933191	0.0350486	0.216294	Down	At4g26340	F-box/FBD/LRR-repeat protein At4g26340
BnaC03G0506200ZS	3.76966	2.86946	11.9257	7.71849	Up	SAT2	Serine acetyltransferase 2
BnaC03G0514200ZS	5.82815	4.83587	1.93998	2.02458	Down	BT4	BTB/POZ and TAZ domain-containing protein 4
BnaC03G0514300ZS	10.6429	9.93746	3.04006	4.53943	Down	/	/
BnaC03G0514400ZS	69.4337	65.3487	33.9394	31.0178	Down	VDAC2	Mitochondrial outer membrane protein porin 2
BnaC03G0545500ZS	0.255985	0.126743	0.909277	0.906873	Up	/	/
BnaC03G0553800ZS	0.0578111	0.215659	0	0.00629179	Down	/	/
BnaC03G0570300ZS	4.8418	9.71954	2.50551	3.44124	Down	UBC32	Ubiquitin-conjugating enzyme E2 32
BnaC03G0602700ZS	0	0	0.878136	0.69259	Up	PRL1	Protein pleiotropic regulatory locus 1
BnaC03G0605500ZS	0.373085	0.475438	1.94804	1.38411	Up	LECRK16	Probable L-type lectin-domain containing receptor kinase I.6
BnaC03G0656500ZS	0.198162	1.14447	4.9737	3.70751	Up	At2g34160	Uncharacterized protein At2g34160
BnaC03G0678200ZS	1277.48	520.327	392.292	232.014	Down	/	/
BnaC03G0685800ZS	0.272918	0.837454	0.0424904	0.141479	Down	VHA-a3	V-type proton ATPase subunit a3
BnaC03G0691700ZS	1.80981	1.3302	0.799238	0.616849	Down	HOP2	Hsp70-Hsp90 organizing protein 2
BnaC03G0694600ZS	0.137066	0.133136	0.661932	0.719338	Up	SAMT	Salicylate carboxymethyltransferase
BnaC03G0735900ZS	4.9036	5.36466	2.02537	1.94003	Down	/	/
BnaC03G0747900ZS	0	0.377125	0.109975	0	Up	VHA-H	V-type proton ATPase subunit H
BnaC03G0764400ZS	0.145504	0.113158	0.809714	0.526335	Up	CLPP6	ATP-dependent Clp protease proteolytic subunit 6, chloroplastic
BnaC03G0765400ZS	0.229545	0.664066	0.84781	2.31549	Up	/	/
BnaC03G0769300ZS	1.91384	1.55178	0.992857	0.561116	Down	/	/
BnaC03G0792600ZS	0.296227	1.15812	1.62886	3.00862	Up	At1g52590	DCC family protein At1g52590, chloroplastic
BnaC03G0797300ZS	0.0975599	0	1.42822	1.53406	Up	/	/
BnaC03G0797900ZS	0.243659	0.144474	1.36365	0.575536	Up	/	/
BnaC03G0815200ZS	1.15762	0.763592	7.39026	3.77543	Up	/	/
BnaC04G0082200ZS	11.6304	5.18102	1.45906	1.71908	Down	/	/
BnaC04G0088700ZS	1.05466	0.839552	3.02294	3.44455	Up	PCM3	Putative calmodulin-3 (Fragment)
BnaC04G0098300ZS	6.03344	4.69562	2.02451	9.42194	Down	DLO1	Protein DMR6-LIKE OXYGENASE 1
BnaC04G0115600ZS	1.45287	1.54941	3.52494	3.08011	Up	CDC48A	Cell division control protein 48 homolog A
BnaC04G0120500ZS	0.607477	0.491965	1.38597	1.20494	Up	MEE23	Berberine bridge enzyme-like 15
BnaC04G0202700ZS	5.82605	1.80376	2.29173	0.55696	Down	ML3	MD-2-related lipid-recognition protein 3
BnaC04G0203200ZS	3.33042	3.94294	1.44952	1.49939	Down	/	/
BnaC04G0207100ZS	4.15717	3.11471	0.234384	0.692248	Down	/	/
BnaC04G0212800ZS	2.7004	5.31676	1.02199	0.770272	Down	CYCA3-1	Putative cyclin-A3-1
BnaC04G0216700ZS	2.69239	2.42825	1.06212	0.959751	Down	XRN2	5'-3' exoribonuclease 2
BnaC04G0216800ZS	5.05685	6.58848	2.02248	2.78072	Down	XRN3	5'-3' exoribonuclease 3
BnaC04G0218500ZS	11.9296	10.2635	5.8733	4.92776	Down	At1g54790	GDSL esterase/lipase At1g54790
BnaC04G0223000ZS	5.75922	10.3475	1.78693	3.44461	Down	/	/
BnaC04G0226700ZS	10.1394	11.1906	3.82072	3.22355	Down	/	/
BnaC04G0230600ZS	4.42463	3.21638	1.90495	1.11231	Down	PER64	Peroxidase 64
BnaC04G0235600ZS	4.66388	6.5796	2.06507	2.23026	Down	PBL15	Probable serine/threonine-protein kinase PBL15
BnaC04G0240300ZS	0.102849	0.162137	0.394858	0.519659	Up	/	/
BnaC04G0242700ZS	1.25586	1.43305	0.243263	0.294385	Down	POPTR_0012s05040g	L-Ala-D/L-amino acid epimerase
BnaC04G0244000ZS	0.040484	0.0829984	0.550152	0.863914	Up	/	/
BnaC04G0244300ZS	0.925783	3.5981	0	0.61174	Down	GGAT2	Glutamate--glyoxylate aminotransferase 2
BnaC04G0248600ZS	8.99562	11.2495	27.1599	33.1229	Up	TIM9	Mitochondrial import inner membrane translocase subunit TIM9
BnaC04G0260600ZS	2.19772	2.77408	0.445016	0.727742	Down	bglC	Probable beta-glucosidase C
BnaC04G0293900ZS	8.34616	8.50892	19.8385	18.2879	Up	DIR21	Dirigent protein 21
BnaC04G0312300ZS	0.948744	0.500245	0.340558	1.02449	Down	JRG21	Probable 2-oxoglutarate-dependent dioxygenase JRG21
BnaC04G0326600ZS	2.51396	2.80184	0.778107	0.937974	Down	/	/
BnaC04G0341000ZS	0.889482	1.73034	0.185816	0.70373	Down	KIPK1	Serine/threonine-protein kinase KIPK1
BnaC04G0381700ZS	1.26321	1.70139	0.378355	0.280259	Down	RER4	Protein RETICULATA-RELATED 4, chloroplastic
BnaC04G0419700ZS	0.057689	0.142181	0.251696	0.405304	Up	At1g30440	BTB/POZ domain-containing protein At1g30440
BnaC04G0421400ZS	3.99855	3.21054	0.222234	1.21554	Down	At5g38940	Germin-like protein subfamily 1 member 11
BnaC04G0433400ZS	0.571692	1.2617	0	0.0639319	Down	/	/
BnaC04G0434200ZS	1.47699	1.51353	0.248056	0.121515	Down	ERDJ2B	DnaJ protein ERDJ2B
BnaC04G0451200ZS	0.642705	0.819994	2.39962	2.15608	Up	At1g26850	Probable methyltransferase PMT2
BnaC04G0452600ZS	0.187961	0.36079	0	0	Down	GSVIVT00026920001	Probable polygalacturonase
BnaC04G0503900ZS	9.76148	6.49153	4.1867	2.34195	Down	/	/
BnaC04G0540500ZS	0.595698	0.685434	0.182093	0.181784	Down	At1g47710	Serpin-ZX
BnaC04G0541800ZS	0	0	0.164728	0.161945	Up	/	/
BnaC04G0547500ZS	0	0.0492497	1.45833	2.13132	Up	/	/
BnaC04G0555700ZS	0.575641	1.01101	0.21769	3.07705	Down	At2g37460	WAT1-related protein At2g37460
BnaC04G0565200ZS	0	0	0.510292	0.561783	Up	/	/
BnaC04G0568000ZS	22.8013	5.70886	6.21794	2.58257	Down	At2g39510	WAT1-related protein At2g39510
BnaC04G0594300ZS	0.294339	0.164065	1.00453	1.04223	Up	PER26	Probable peroxidase 26
BnaC05G0035900ZS	0	0.372517	0.152803	0.0609199	Up	PER2	Peroxidase 2
BnaC05G0047700ZS	3.50263	2.24397	1.09471	6.57821	Down	HPD	4-hydroxyphenylpyruvate dioxygenase
BnaC05G0048100ZS	0.153219	0.187253	0	0	Down	JASON	Protein JASON
BnaC05G0051600ZS	6.42777	2.69609	3.16471	5.65623	Down	PSY3	Protein PSY3
BnaC05G0059500ZS	6.26324	14.6887	20.7878	29.9799	Up	NRT2.1	High-affinity nitrate transporter 2.1
BnaC05G0124500ZS	15.338	2.753	6.95654	7.25571	Down	GAT1_2.1	Putative glutamine amidotransferase GAT1_2.1
BnaC05G0134500ZS	0.8332	0.820485	0.269037	0.177052	Down	WAKL2	Wall-associated receptor kinase-like 2
BnaC05G0142000ZS	0.744568	0.36254	2.60461	1.72209	Up	RFNR2	Ferredoxin--NADP reductase, root isozyme 2, chloroplastic
BnaC05G0146500ZS	16.0596	17.0504	7.00434	7.13031	Down	RPS5A	40S ribosomal protein S5-1
BnaC05G0230000ZS	0	0	0.722562	0.302691	Up	THO2	THO complex subunit 2
BnaC05G0237300ZS	16.301	14.1448	7.42198	6.86935	Down	/	/
BnaC05G0237700ZS	0.48942	0.356509	0	0	Down	/	/
BnaC05G0241800ZS	27.4723	9.54019	14.2453	3.19203	Down	/	/
BnaC05G0268800ZS	0.206746	0.171508	0.668947	0.849525	Up	PUP4	Probable purine permease 4
BnaC05G0307000ZS	0.482055	0.67221	1.50753	1.63962	Up	RFNR2	Ferredoxin--NADP reductase, root isozyme 2, chloroplastic
BnaC05G0323900ZS	8.67363	7.69732	23.3639	17.5745	Up	/	/
BnaC05G0331300ZS	0.194622	0.21952	0	0	Down	STT3B	Dolichyl-diphosphooligosaccharide--protein glycosyltransferase subunit STT3B
BnaC05G0429800ZS	0.884722	0.431724	2.718	3.78913	Up	LPD2	Dihydrolipoyl dehydrogenase 2, mitochondrial
BnaC05G0440700ZS	3.14223	4.22187	1.51148	1.69326	Down	/	/
BnaC05G0449400ZS	8.92599	8.76339	3.1534	3.43546	Down	At3g16530	Lectin-like protein At3g16530
BnaC05G0454100ZS	4.11688	2.9288	1.40739	1.1809	Down	CALS7	Callose synthase 7
BnaC05G0456700ZS	0.282074	0.202191	0	0.0143536	Down	CYP705A5	Cytochrome P450 705A5
BnaC05G0459900ZS	3.765	0.505896	1.71147	1.07234	Down	GLIP1	GDSL esterase/lipase 1
BnaC05G0460800ZS	0.288438	1.48073	0.804606	3.19182	Up	ESM1	GDSL esterase/lipase ESM1
BnaC05G0491600ZS	0	0	0.109503	0.109596	Up	/	B2 protein
BnaC05G0493900ZS	4.33906	3.42661	13.2709	13.3026	Up	/	/
BnaC05G0536100ZS	0.496983	1.17522	1.23062	3.32991	Up	SUGTL5	Sugar transporter ERD6-like 12
BnaC05G0546900ZS	0.939935	0.996167	0.362394	0.433913	Down	/	/
BnaC05G0556700ZS	1.10788	1.09756	0	0.372827	Down	SNRNP48	U11/U12 small nuclear ribonucleoprotein 48 kDa protein
BnaC05G0556800ZS	0.555351	0.549605	0	0.134525	Down	SNRNP48	U11/U12 small nuclear ribonucleoprotein 48 kDa protein
BnaC06G0006400ZS	1.22661	3.07209	2.97012	1.48808	Up	/	/
BnaC06G0021400ZS	0.104746	0	1.76493	1.78929	Up	/	/
BnaC06G0096200ZS	2.28368	4.21449	9.2693	10.3436	Up	/	/
BnaC06G0107400ZS	20.8421	12.231	7.12601	5.67575	Down	/	/
BnaC06G0107800ZS	21.0659	13.1228	53.5701	32.9126	Up	/	/
BnaC06G0131900ZS	0.733839	0.548665	0.0878582	0.119851	Down	/	/
BnaC06G0148900ZS	0	0	0.762054	0.447859	Up	/	/
BnaC06G0149800ZS	14.3171	14.0715	7.19228	6.83507	Down	APC7	Anaphase-promoting complex subunit 7
BnaC06G0154800ZS	0.846528	0.175131	0.178765	0.910228	Down	VLN4	Villin-4
BnaC06G0211600ZS	0.0469012	0	0.796176	0.788648	Up	PROC1	Pyrroline-5-carboxylate reductase
BnaC06G0211700ZS	0	0	0.705759	0.94041	Up	PROC1	Pyrroline-5-carboxylate reductase
BnaC06G0213100ZS	7.01497	5.86418	3.44912	2.84402	Down	At1g56140	Probable LRR receptor-like serine/threonine-protein kinase At1g56140
BnaC06G0236400ZS	1.51554	1.02716	8.50664	4.61654	Up	TPS28	Terpenoid synthase 28
BnaC06G0238200ZS	0.79448	1.02251	0	0.216983	Down	CBSDUF1	DUF21 domain-containing protein At4g14240
BnaC06G0251600ZS	4.78987	6.37231	1.88117	1.5146	Down	/	/
BnaC06G0279500ZS	0.0443587	0.044653	0.748337	0.442401	Up	GDPD5	Glycerophosphodiester phosphodiesterase GDPD5
BnaC06G0331000ZS	0.647441	0.734395	0.167424	0.150552	Down	/	/
BnaC06G0332400ZS	8.5363	5.56138	1.86133	2.47186	Down	STR1	Thiosulfate/3-mercaptopyruvate sulfurtransferase 1, mitochondrial
BnaC06G0336200ZS	2.64729	4.20056	10.7912	8.62843	Up	At1g25055	F-box/kelch-repeat protein At1g25055
BnaC06G0337500ZS	3.50304	4.71868	0.811781	1.76653	Down	/	/
BnaC06G0341600ZS	32.2617	31.0467	13.2971	14.5389	Down	At1g67750	Probable pectate lyase 5
BnaC06G0344300ZS	1.73758	1.28596	0.730376	2.61589	Down	At1g74770	Zinc finger protein BRUTUS-like At1g74770
BnaC06G0352400ZS	2.65025	1.88435	1.03861	0.855665	Down	PERK9	Proline-rich receptor-like protein kinase PERK9
BnaC06G0353900ZS	3.43631	2.74564	0.610873	0.628432	Down	/	/
BnaC06G0356100ZS	1.2395	0.837833	0.13092	0	Down	/	/
BnaC06G0360000ZS	44.0382	58.2501	11.335	21.9807	Down	/	/
BnaC06G0363400ZS	3.90807	2.4829	1.38781	0.983053	Down	/	/
BnaC06G0403600ZS	0.0375335	0.0749756	0.287736	0.804472	Up	SSL12	Protein STRICTOSIDINE SYNTHASE-LIKE 12
BnaC06G0406500ZS	0.261971	0.163896	0.78454	0.360276	Up	CLPB1	Chaperone protein ClpB1
BnaC06G0409400ZS	0	0.0549743	0.149174	0.39131	Up	MYB96	Transcription factor MYB96
BnaC07G0013600ZS	1.63768	1.48789	0.480558	0.51925	Down	ATL12	Putative RING-H2 finger protein ATL12
BnaC07G0045800ZS	7.82366	7.56221	3.54975	3.36684	Down	LARP1A	La-related protein 1A
BnaC07G0046700ZS	0.123718	0.183158	0.00980356	0.00957159	Down	CPK16	Calcium-dependent protein kinase 16
BnaC07G0068100ZS	1.60431	0.892359	5.04946	2.52041	Up	/	/
BnaC07G0069600ZS	4.16486	1.32223	1.35155	3.4594	Down	/	/
BnaC07G0088900ZS	0.50012	1.85158	2.89123	0.500231	Up	/	/
BnaC07G0099300ZS	1.05324	0.978401	0.304002	0.204525	Down	FAMA	Transcription factor FAMA
BnaC07G0105600ZS	0.150029	0.231336	1.36271	1.048	Up	CPN60	Chaperonin CPN60, mitochondrial
BnaC07G0116000ZS	0.0469718	0.0225696	0.625131	0.366838	Up	/	/
BnaC07G0177500ZS	5.95444	1.3288	2.38066	2.76627	Down	ERF019	Ethylene-responsive transcription factor ERF019
BnaC07G0207900ZS	1.67825	0.0705929	0.286521	0.30765	Down	MAPKKK17	Mitogen-activated protein kinase kinase kinase 17
BnaC07G0249600ZS	3.4932	5.81168	7.77336	12.595	Up	/	/
BnaC07G0271200ZS	17.8966	5.98171	5.4641	2.51707	Down	BAT1	Amino-acid permease BAT1
BnaC07G0271500ZS	0.173111	0.245628	0.43724	0.578596	Up	TMK3	Receptor-like kinase TMK3
BnaC07G0311000ZS	0.723742	1.37448	3.01437	2.78675	Up	/	/
BnaC07G0315500ZS	0.407268	0.350291	0.15802	0.16837	Down	CYP81D11	Cytochrome P450 81D11
BnaC07G0334600ZS	1.31668	0.905225	0.573659	0.428613	Down	SUS2	Sucrose synthase 2
BnaC07G0417900ZS	2.81498	2.53816	0.905771	0.233665	Down	At4g09580	Uncharacterized membrane protein At4g09580
BnaC07G0441100ZS	0.117719	0.0949206	0.401172	0.341251	Up	KIN10	SNF1-related protein kinase catalytic subunit alpha KIN10
BnaC07G0451600ZS	1.9033	1.2509	0.472023	0.540431	Down	At4g23560	Endoglucanase 20
BnaC07G0476000ZS	0.580847	0.732471	0.115112	0.230204	Down	/	/
BnaC07G0491100ZS	4.92658	15.5057	18.0878	30.8396	Up	SCT	Spermidine coumaroyl-CoA acyltransferase
BnaC07G0503700ZS	0.520489	0.846084	1.63792	2.32504	Up	/	/
BnaC07G0507500ZS	41.7651	44.2025	104.818	101.348	Up	RPL39A	60S ribosomal protein L39-1
BnaC07G0540900ZS	0.309094	5.19221	0.776517	19.1745	Up	PCKA	Phosphoenolpyruvate carboxykinase (ATP)
BnaC08G0026400ZS	0.745655	0.393237	1.73583	1.17811	Up	GILT	Gamma-interferon-responsive lysosomal thiol protein
BnaC08G0043000ZS	0.191202	0.158857	1.04604	0.606993	Up	LTA2	Dihydrolipoyllysine-residue acetyltransferase component 4 of pyruvate dehydrogenase complex, chloroplastic
BnaC08G0058300ZS	0.31442	1.97607	7.281	10.9849	Up	GDPD1	Glycerophosphodiester phosphodiesterase GDPD1, chloroplastic
BnaC08G0098000ZS	1.30673	1.20575	3.65293	3.09846	Up	MKK2	Mitogen-activated protein kinase kinase 2
BnaC08G0112900ZS	1.11071	0.781868	3.25017	2.42333	Up	/	/
BnaC08G0119400ZS	3.86408	3.23713	0.220714	0.370352	Down	/	/
BnaC08G0119800ZS	2.7822	3.12844	0.240329	0.217642	Down	ROPGEF14	Rop guanine nucleotide exchange factor 14
BnaC08G0142600ZS	1.33153	1.45786	0.0955564	0.0944075	Down	/	/
BnaC08G0152400ZS	2.36827	1.19579	0.657444	0.491874	Down	ERF1A	Ethylene-responsive transcription factor 1A
BnaC08G0162200ZS	4.91881	4.43851	1.2635	1.59914	Down	RPN7	26S proteasome non-ATPase regulatory subunit 6 homolog
BnaC08G0176100ZS	0.0780197	0.224908	1.13957	1.68737	Up	HSP70-7	Heat shock 70 kDa protein 7, chloroplastic
BnaC08G0199000ZS	5.96953	2.25072	3.03663	5.52068	Down	BCAT2	Branched-chain-amino-acid aminotransferase 2, chloroplastic
BnaC08G0201800ZS	0.362071	0.67944	0.0585482	0.198041	Down	UGT90A2	UDP-glycosyltransferase 90A2
BnaC08G0225100ZS	3.48015	3.02693	12.2335	6.14072	Up	4CLL2	4-coumarate--CoA ligase-like 2
BnaC08G0288000ZS	0	0	1.21388	0.68902	Up	/	/
BnaC08G0317100ZS	1.08687	2.19351	3.13466	4.68353	Up	GLR3.6	Glutamate receptor 3.6
BnaC08G0326600ZS	0.0439699	0.168028	1.3897	2.26065	Up	/	/
BnaC08G0347300ZS	1.57981	1.84931	6.41218	5.06473	Up	/	/
BnaC08G0352500ZS	2.3717	4.24057	0.281733	1.45717	Down	PPL1	PsbP-like protein 1, chloroplastic
BnaC08G0425600ZS	0	0	0.0807367	0.162339	Up	DJA6	Chaperone protein dnaJ A6, chloroplastic
BnaC08G0440900ZS	4.88817	0.979299	2.02157	1.94039	Down	VQ29	VQ motif-containing protein 29
BnaC08G0466900ZS	117.368	41.6611	61.3356	15.669	Down	At5g01750	Protein LURP-one-related 15
BnaC08G0483600ZS	0.24055	0.344388	0	0	Down	RLK1	G-type lectin S-receptor-like serine/threonine-protein kinase RLK1
BnaC08G0519300ZS	0	1.62002	0.521854	0.441745	Up	ASK4	SKP1-like protein 4
BnaC08G0525700ZS	2.54215	2.69394	6.92018	7.33949	Up	/	/
BnaC09G0001400ZS	0.21523	0.31466	1.07306	0.939118	Up	PAT12	Probable protein S-acyltransferase 12
BnaC09G0002400ZS	23.265	14.1566	50.4498	36.5287	Up	PPA1	Soluble inorganic pyrophosphatase 1
BnaC09G0002600ZS	0.340465	0.201485	2.06241	2.07417	Up	arv1	Protein arv1
BnaC09G0004200ZS	0.104261	0.076826	0.994739	0.700906	Up	/	/
BnaC09G0005000ZS	242.339	117.873	580.147	376.344	Up	SAMS	S-adenosylmethionine synthase
BnaC09G0005200ZS	0.199562	0.197977	1.01381	0.979903	Up	/	/
BnaC09G0005700ZS	0.225974	0.141844	1.05202	0.581008	Up	At1g61180	Probable disease resistance protein At1g61180
BnaC09G0006700ZS	1.21176	0.88626	2.86368	2.47958	Up	EZA1	Histone-lysine N-methyltransferase EZA1
BnaC09G0006800ZS	8.09195	4.62823	18.2696	12.2527	Up	VPS51	Vacuolar protein sorting-associated protein 51 homolog
BnaC09G0007000ZS	0	0.0930701	0.0948422	0.325357	Up	STP7	Sugar transport protein 7
BnaC09G0007100ZS	1.64446	1.46897	8.99825	7.13971	Up	MCM7	DNA replication licensing factor MCM7
BnaC09G0007200ZS	1.37172	0.861358	4.98722	3.60479	Up	SUD1	Probable E3 ubiquitin ligase SUD1
BnaC09G0008400ZS	2.77365	1.43277	6.35472	4.9287	Up	SYP42	Syntaxin-42
BnaC09G0008500ZS	1.91791	1.79871	9.56921	9.85247	Up	/	/
BnaC09G0008600ZS	17.2018	23.513	80.8458	79.4822	Up	RPL19C	60S ribosomal protein L19-3
BnaC09G0009000ZS	6.9812	12.267	18.6881	41.222	Up	At4g02290	Endoglucanase 17
BnaC09G0009100ZS	0.0465244	0	0.333188	0.307582	Up	PME39	Probable pectinesterase/pectinesterase inhibitor 39
BnaC09G0009500ZS	8.25348	3.6839	18.2936	10.3391	Up	YNR064C	Uncharacterized hydrolase YNR064C
BnaC09G0010900ZS	9.97441	4.62082	25.0011	15.9687	Up	XXT2	Xyloglucan 6-xylosyltransferase 2
BnaC09G0011900ZS	1.65246	2.02276	5.38245	6.15304	Up	At1g01540	Probable serine/threonine-protein kinase At1g01540
BnaC09G0013700ZS	4.20392	7.29171	16.8291	23.7227	Up	TUFA	Elongation factor Tu, mitochondrial
BnaC09G0015200ZS	0.815658	0.538361	3.03315	1.85614	Up	ROPGAP2	Rho GTPase-activating protein 2
BnaC09G0015700ZS	0.801661	0.726754	2.12694	2.96585	Up	/	Secoisolariciresinol dehydrogenase (Fragment)
BnaC09G0016000ZS	3.05272	2.07166	6.75893	5.73202	Up	/	/
BnaC09G0017000ZS	3.47211	2.44962	9.85999	6.47297	Up	TIC20-IV	Protein TIC 20-IV, chloroplastic
BnaC09G0017700ZS	1.82305	1.40649	4.78526	4.1336	Up	STA1	Protein STABILIZED1
BnaC09G0017800ZS	0.266517	0.305834	0.922349	0.838002	Up	ACD6	Protein ACCELERATED CELL DEATH 6
BnaC09G0018900ZS	1.45825	1.20551	4.80975	3.28293	Up	SPCC777.06c	Putative hydrolase C777.06c
BnaC09G0019400ZS	4.58436	5.00838	12.8262	9.84595	Up	/	/
BnaC09G0020600ZS	0.539975	0.521673	2.7809	1.74827	Up	VPS15	Serine/threonine-protein kinase VPS15
BnaC09G0021100ZS	2.24958	1.93508	6.566	5.66292	Up	PAGR	Protein PECTIC ARABINOGALACTAN SYNTHESIS-RELATED
BnaC09G0021200ZS	0.122694	0.135191	0.377455	0.317869	Up	PCMP-A5	Pentatricopeptide repeat-containing protein At3g26540
BnaC09G0021500ZS	7.74489	4.91729	17.4072	14.8613	Up	ERF1-3	Eukaryotic peptide chain release factor subunit 1-3
BnaC09G0022000ZS	0.250844	0.447748	0.646341	0.925001	Up	PCMP-H34	Pentatricopeptide repeat-containing protein At3g26782, mitochondrial
BnaC09G0022600ZS	2.06074	1.77229	6.31028	5.34587	Up	PAT07	Probable protein S-acyltransferase 7
BnaC09G0022700ZS	1.47513	1.33874	4.02002	2.72553	Up	SPBC337.03	UPF0400 protein C337.03
BnaC09G0022800ZS	3.99924	2.5793	10.9016	6.59549	Up	MUB4	Membrane-anchored ubiquitin-fold protein 4
BnaC09G0023100ZS	0.557636	0.507428	1.71601	1.23469	Up	TCP20	Transcription factor TCP20
BnaC09G0023400ZS	10.2979	7.37254	26.0816	16.5918	Up	/	B2 protein
BnaC09G0023700ZS	4.78525	3.51629	18.8597	15.5069	Up	At2g45750	Probable methyltransferase PMT16
BnaC09G0023800ZS	21.9725	20.8694	63.3123	56.888	Up	CYC11	Cytochrome c1 1, heme protein, mitochondrial
BnaC09G0024200ZS	0.127565	0.195274	0.765718	0.722155	Up	At3g27290	F-box protein At3g27290
BnaC09G0024300ZS	6.97255	5.64757	16.9824	17.0114	Up	G6PD5	Glucose-6-phosphate 1-dehydrogenase 5, cytoplasmic
BnaC09G0024500ZS	0.212247	1.15506	1.33003	2.51584	Up	At3g27400	Putative pectate lyase 11
BnaC09G0024800ZS	4.23253	2.37986	8.90152	7.47436	Up	/	/
BnaC09G0026400ZS	2.87586	2.921	8.06655	7.14619	Up	CSLC4	Xyloglucan glycosyltransferase 4
BnaC09G0026700ZS	1.50713	1.86566	11.2195	4.89125	Up	GATL10	Probable galacturonosyltransferase-like 10
BnaC09G0026800ZS	13.2002	23.4954	61.3558	48.4561	Up	NRPB6A	DNA-directed RNA polymerases II, IV and V subunit 6A
BnaC09G0028200ZS	0.547729	1.02468	2.62999	2.35781	Up	ABCB19	ABC transporter B family member 19
BnaC09G0029000ZS	0.0245498	0.0238553	0.684485	0.370753	Up	EXPA5	Expansin-A5
BnaC09G0029100ZS	2.02556	4.01185	4.88661	1.65833	Up	NAC59	NAC domain-containing protein 59
BnaC09G0031700ZS	12.9256	28.3171	30.7517	60.3129	Up	AVT6A	Amino acid transporter AVT6A
BnaC09G0032000ZS	4.37521	5.45581	20.3451	11.1157	Up	/	/
BnaC09G0032100ZS	2.13837	2.82681	7.08964	5.7528	Up	KIN4A	Kinesin-like protein KIN-4A
BnaC09G0032500ZS	4.69612	2.2159	11.2247	8.06831	Up	ECI1	Enoyl-CoA delta isomerase 1, peroxisomal
BnaC09G0032800ZS	11.6588	23.3908	67.604	90.8138	Up	RPS27B	40S ribosomal protein S27-2
BnaC09G0033500ZS	4.50723	7.60734	16.6886	18.067	Up	AAT1	Acetyl-CoA acetyltransferase, cytosolic 1
BnaC09G0046900ZS	2.19962	1.32759	0.382231	0.289859	Down	BSMT1	Salicylate/benzoate carboxyl methyltransferase
BnaC09G0051900ZS	0	0.020222	0.256658	0.163683	Up	At5g03795	Probable glycosyltransferase At5g03795
BnaC09G0151300ZS	0.857637	1.39335	2.10973	0.461678	Up	CYP705A22	Cytochrome P450 705A22
BnaC09G0172800ZS	11.4201	6.65196	24.2814	19.0654	Up	/	/
BnaC09G0177700ZS	5.72344	3.83268	0.0638708	0.703375	Down	/	/
BnaC09G0215200ZS	0.0977034	0.253388	0.42131	0.91148	Up	DFRA	Dihydroflavonol 4-reductase
BnaC09G0221000ZS	0	0.0516424	0.79443	1.38059	Up	CCT1	Choline-phosphate cytidylyltransferase 1
BnaC09G0259300ZS	0	0.0562348	0.724208	1.13256	Up	PAO4	Probable polyamine oxidase 4
BnaC09G0261900ZS	6.02655	1.71371	2.98304	0.69431	Down	/	/
BnaC09G0264500ZS	0.386742	0.811208	0	0.0958826	Down	/	/
BnaC09G0402100ZS	0.531335	0.814047	1.45784	1.72593	Up	LUT2	Lycopene epsilon cyclase, chloroplastic
BnaC09G0455900ZS	0.0194469	0.0192983	0.521834	0.603706	Up	At3g26010	F-box protein At3g26010
BnaC09G0484300ZS	0.101311	0.0205622	1.50981	2.32298	Up	APRL7	5'-adenylylsulfate reductase-like 7
BnaC09G0527700ZS	0.897983	0.986438	3.16644	2.10065	Up	/	/
BnaC09G0538300ZS	0.347049	0.44217	1.18764	1.23311	Up	/	/
BnaC09G0617200ZS	5.04633	6.209	11.2314	12.499	Up	DPA	Transcription factor-like protein DPA
BnaC09G0618700ZS	10.7341	11.6012	25.9636	24.4332	Up	EXPA9	Expansin-A9
Bnascaffold0025G0018300ZS	0.76453	1.01776	0.275251	0.242688	Down	CYCB2-3	Cyclin-B2-3
Bnascaffold0025G0037500ZS	0.129923	0.538855	0.585585	0.142746	Up	APL3	Glucose-1-phosphate adenylyltransferase large subunit 3, chloroplastic
Bnascaffold0026G0072100ZS	1.01463	0.806717	0.328462	0.387857	Down	GAUT6	Probable galacturonosyltransferase 6
Bnascaffold0027G0043000ZS	0.942875	1.44862	0.243434	0.148103	Down	tif222	Probable translation initiation factor eIF-2B subunit beta
Bnascaffold0027G0065300ZS	0.304416	0.676298	0.0229473	0.0932787	Down	PGPS1	CDP-diacylglycerol--glycerol-3-phosphate 3-phosphatidyltransferase 1, chloroplastic
Bnascaffold0373G0000100ZS	1.51487	2.10808	0.119302	0.792409	Down	/	/
Bnascaffold0571G0000100ZS	0.116129	0.276334	0.596668	0.75706	Up	PHT4	Ascorbate transporter, chloroplastic
Bnascaffold1093G0000100ZS	0.251366	0.0443326	0.0303558	0.523455	Down	CALS2	Callose synthase 2
Bnascaffold2426G0000100ZS	9.23034	9.38015	3.00488	1.63407	Down	At4g30520	Probable LRR receptor-like serine/threonine-protein kinase At4g30520
HP1CK/LP1CK-specific DEGs
Gene ID	HP1CK-T1	HP1CK-T2	LP1CK-T1	LP1CK-T2	Regulation	gene_symbol	description
BnaA01G0000400ZS	2.3737	2.54443	6.69545	9.16421	Up	ies6	Chromatin-remodeling complex subunit ies6
BnaA01G0002900ZS	8.18193	8.09098	2.79889	1.85093	Down	KIN7F	Kinesin-like protein KIN-7F
BnaA01G0005100ZS	0.942061	1.01163	0.438201	2.5605	Down	WRKY13	Probable WRKY transcription factor 13
BnaA01G0014900ZS	34.857	7.873	72.7107	26.6944	Up	CYP81F4	Cytochrome P450 81F4
BnaA01G0053400ZS	1.09988	1.13331	0.339785	0.304995	Down	WNK4	Probable serine/threonine-protein kinase WNK4
BnaA01G0113100ZS	0.217271	0.157449	0.500252	0.374129	Up	BRCA1	Protein BREAST CANCER SUSCEPTIBILITY 1 homolog
BnaA01G0113400ZS	6.33293	11.4752	2.84209	5.23814	Down	FAD-OXR	Berberine bridge enzyme-like 22
BnaA01G0121400ZS	0.240735	0.496719	0.710175	1.18788	Up	At4g22080	Probable pectate lyase 16
BnaA01G0149800ZS	0	0	0.484831	1.63378	Up	CCT1	Choline-phosphate cytidylyltransferase 1
BnaA01G0159300ZS	0.0446062	0	0.427419	0.208438	Up	NAS1	Nicotianamine synthase 1
BnaA01G0170000ZS	0.60756	2.01828	10.1386	7.72798	Up	/	/
BnaA01G0172000ZS	0.898849	1.47954	5.89188	4.38783	Up	/	/
BnaA01G0198800ZS	0.0690152	0.0441654	1.48349	1.5535	Up	RPN1B	26S proteasome non-ATPase regulatory subunit 2 homolog B
BnaA01G0201100ZS	3.18301	3.20671	1.36879	1.16839	Down	FDC1	Ferredoxin C 1, chloroplastic
BnaA01G0208900ZS	2.41346	1.24587	5.73744	3.13356	Up	FMP32	Protein FMP32, mitochondrial
BnaA01G0212300ZS	0.0543456	0	4.70856	4.74236	Up	At3g50520	Phosphoglycerate mutase-like protein 4
BnaA01G0216800ZS	0	0	1.08015	1.45473	Up	/	/
BnaA01G0228800ZS	1.48331	0.815711	3.39953	2.27374	Up	bglL	Probable beta-glucosidase L
BnaA01G0230100ZS	0.0999546	0.0959103	0.981083	1.21868	Up	AATP1	AAA-ATPase ASD, mitochondrial
BnaA01G0277600ZS	0.631161	1.10747	1.81408	2.46998	Up	/	/
BnaA01G0279600ZS	0.368486	0.318321	0.906425	1.12498	Up	/	/
BnaA01G0293200ZS	1.59876	1.89648	3.52123	4.30812	Up	MYB15	Transcription factor MYB15
BnaA01G0306800ZS	0.318752	0.0997897	0	0	Down	/	/
BnaA01G0318000ZS	24.8047	17.3412	10.6153	8.05964	Down	DIM	Delta(24)-sterol reductase
BnaA01G0342200ZS	67.3704	21.9136	215.372	58.0594	Up	NSP2	Nitrile-specifier protein 2
BnaA01G0342300ZS	0.0306393	0.0343148	0.211553	0.189113	Up	ABCG29	ABC transporter G family member 29
BnaA01G0344400ZS	0.495129	0.504641	0.234326	0.196899	Down	SULTR3	Probable sulfate transporter 3.4
BnaA01G0356500ZS	1.21639	2.29126	0.161464	0.495909	Down	/	/
BnaA01G0364200ZS	2.81059	2.33654	1.14116	0.85588	Down	ABCC6	ABC transporter C family member 6
BnaA01G0364300ZS	0.482069	0.661812	0.0331598	0.0715298	Down	RPS10	30S ribosomal protein S10, chloroplastic
BnaA01G0379400ZS	6.41835	3.25551	19.8586	9.37686	Up	SMR1	Cyclin-dependent protein kinase inhibitor SMR1
BnaA01G0383100ZS	5.30947	7.49736	2.02697	2.42216	Down	SOT11	Cytosolic sulfotransferase 11
BnaA01G0387300ZS	1.11633	1.20121	0.536698	0.47788	Down	THI74	Thiamine-repressible mitochondrial transport protein THI74
BnaA01G0387500ZS	1.6832	1.51627	0.811525	0.575071	Down	NSN1	Guanine nucleotide-binding protein-like NSN1
BnaA01G0387600ZS	1.53478	1.13814	0.744461	0.29771	Down	RPM1	Disease resistance protein RPM1
BnaA01G0387700ZS	5.38843	5.76164	2.2795	2.20416	Down	UGT80A2	Sterol 3-beta-glucosyltransferase UGT80A2
BnaA01G0388000ZS	4.7693	6.88348	2.06883	3.29082	Down	TGD4	Protein TRIGALACTOSYLDIACYLGLYCEROL 4, chloroplastic
BnaA01G0389400ZS	1.97326	2.66213	0.75282	0.619623	Down	/	/
BnaA01G0389600ZS	1.14906	3.81483	0.224092	0.826529	Down	EDR1	Serine/threonine-protein kinase EDR1
BnaA01G0389800ZS	19.4652	15.7954	7.93735	6.51111	Down	/	/
BnaA01G0390000ZS	6.8449	7.72051	3.40203	3.1095	Down	BHLH148	Transcription factor bHLH148
BnaA01G0390300ZS	1.83198	2.28739	0.735261	0.750109	Down	REP	Rab escort protein 1
BnaA01G0390400ZS	2.0969	2.40549	0.69937	0.377279	Down	REP	Rab escort protein 1
BnaA01G0391900ZS	8.79294	8.95352	4.36413	4.17902	Down	GALT3	Hydroxyproline O-galactosyltransferase GALT3
BnaA01G0392100ZS	5.39084	4.56462	2.45895	1.31676	Down	At3g06410	Zinc finger CCCH domain-containing protein 34
BnaA01G0392200ZS	7.90144	7.05525	3.64183	2.40725	Down	CHR17	ISWI chromatin-remodeling complex ATPase CHR17
BnaA01G0393200ZS	6.56466	8.67443	2.94652	3.45636	Down	At5g19025	Uncharacterized protein At5g19025
BnaA01G0393700ZS	11.4151	15.1063	5.29238	6.34091	Down	CHR12	Probable ATP-dependent DNA helicase CHR12
BnaA01G0394300ZS	36.8128	34.8592	15.2432	15.4754	Down	CCT3	T-complex protein 1 subunit gamma
BnaA01G0394800ZS	346.025	202.311	174.807	98.3871	Down	RCI2B	Hydrophobic protein RCI2B
BnaA01G0397300ZS	223.43	202.045	106.063	97.6783	Down	RPL22B	60S ribosomal protein L22-2
BnaA01G0398300ZS	12.416	8.55362	3.88569	2.46384	Down	ALY2	Protein ALWAYS EARLY 2
BnaA01G0398400ZS	10.4073	8.80816	2.74966	2.26891	Down	ALY2	Protein ALWAYS EARLY 2
BnaA01G0399400ZS	3.09042	5.05417	0.996122	1.63383	Down	At3g05190	Branched-chain-amino-acid aminotransferase-like protein 1
BnaA01G0399500ZS	3.50559	3.87191	0.837052	1.55673	Down	/	/
BnaA01G0399600ZS	10.4741	10.8397	3.99652	4.82075	Down	/	/
BnaA01G0399900ZS	8.56284	7.66482	1.87051	3.76586	Down	ACL1.C1	Acyl carrier protein, chloroplastic
BnaA01G0400000ZS	7.30452	4.37998	2.31577	1.48562	Down	At1g54610	Probable serine/threonine-protein kinase At1g54610
BnaA01G0400300ZS	3.92053	2.68647	0.837941	0.472472	Down	At3g05150	Sugar transporter ERD6-like 8
BnaA01G0400800ZS	0.993335	0.983	0.263278	0.319659	Down	HST1	Protein HASTY 1
BnaA01G0401000ZS	73.1718	75.5466	32.1339	34.8401	Down	RPS3A	40S ribosomal protein S3a
BnaA01G0401400ZS	7.58735	5.7372	2.7857	2.79856	Down	sti1	Heat shock protein sti1 homolog
BnaA01G0402100ZS	7.11007	5.82716	2.74674	2.78862	Down	/	/
BnaA01G0402200ZS	52.9225	55.6113	19.9181	27.0021	Down	HDA19	Histone deacetylase 19
BnaA01G0402300ZS	1.04735	0.566491	0.424449	0.175237	Down	/	/
BnaA01G0402700ZS	5.33163	4.93865	2.15206	2.28051	Down	EIN4	Protein EIN4
BnaA01G0403000ZS	28.774	21.5403	12.2547	7.81339	Down	/	/
BnaA01G0403400ZS	13.0657	11.5257	4.39737	4.45185	Down	IPUT1	Inositol phosphorylceramide glucuronosyltransferase 1
BnaA01G0403600ZS	2.37465	2.70076	0.955645	1.2691	Down	/	/
BnaA01G0404100ZS	34.8176	33.1685	10.5628	16.2423	Down	RPS16C	40S ribosomal protein S16-3
BnaA01G0404300ZS	2.62189	3.82514	1.07245	1.6174	Down	GLR1.1	Glutamate receptor 1.1
BnaA01G0404500ZS	19.9324	18.5541	6.68129	7.63635	Down	APY2	Apyrase 2
BnaA01G0405500ZS	20.2332	19.91	6.89926	8.86989	Down	CCT8	T-complex protein 1 subunit theta
BnaA01G0405800ZS	21.4096	20.6	7.50049	9.55742	Down	At3g03920	Putative H/ACA ribonucleoprotein complex subunit 1-like protein 1
BnaA01G0407400ZS	5.09255	5.83027	1.67689	1.94255	Down	CAT4	Cationic amino acid transporter 4, vacuolar
BnaA01G0408100ZS	62.1578	75.3714	26.7285	32.1643	Down	BGLU25	Probable inactive beta-glucosidase 25
BnaA01G0408200ZS	1.80902	2.44949	0.646402	0.918486	Down	At3g03630	Probable S-sulfocysteine synthase, chloroplastic
BnaA01G0408400ZS	14.1236	18.9653	4.88244	9.03994	Down	/	/
BnaA01G0408600ZS	5.19436	5.12462	2.36093	1.83351	Down	ATL51	RING-H2 finger protein ATL51
BnaA01G0408800ZS	17.8934	18.6429	8.31719	9.06173	Down	NPC4	Non-specific phospholipase C4
BnaA01G0408900ZS	17.423	7.98241	6.24221	2.85973	Down	scn1	Cut9-interacting protein scn1
BnaA01G0409000ZS	1.21454	1.93563	0.520519	0.942376	Down	/	/
BnaA01G0409500ZS	26.8064	34.6096	9.58483	14.6607	Down	DEGP7	Protease Do-like 7
BnaA01G0410200ZS	2.39813	2.24036	1.07964	0.944836	Down	At1g51745	Uncharacterized protein At1g51745
BnaA01G0410600ZS	7.85313	10.5264	3.45785	4.33499	Down	XPO1B	Protein EXPORTIN 1B
BnaA01G0410700ZS	73.5685	90.0258	34.356	24.7409	Down	At3g03100	Probable NADH dehydrogenase [ubiquinone] 1 alpha subcomplex subunit 12
BnaA01G0411000ZS	2.63805	2.49444	0.87208	0.676952	Down	SPCC24B10.10c	Uncharacterized AAA domain-containing protein C24B10.10c
BnaA01G0411200ZS	7.00316	6.13189	2.24494	1.62512	Down	SPAC19A8.14	Probable peptidyl-tRNA hydrolase 2
BnaA01G0411400ZS	5.59046	10.2458	2.03696	2.61393	Down	HSFA1E	Heat stress transcription factor A-1e
BnaA01G0411600ZS	4.50707	4.10728	1.40925	1.72867	Down	MYB93	Transcription factor MYB93
BnaA01G0411700ZS	0.311109	0.382005	0.0409839	0.0584845	Down	At3g02930	WEB family protein At3g02930, chloroplastic
BnaA01G0411800ZS	4.2453	5.31117	1.93485	1.35782	Down	RPA2B	Replication protein A 32 kDa subunit B
BnaA01G0411900ZS	223.398	142.939	61.9967	29.923	Down	At3g02910	Putative gamma-glutamylcyclotransferase At3g02910
BnaA01G0412000ZS	6.14212	4.84067	1.74753	2.35187	Down	SPBC543.02c	DnaJ homolog subfamily C member 7 homolog
BnaA01G0412100ZS	8.50003	4.61534	4.12312	1.34094	Down	GRF9	14-3-3-like protein GF14 mu
BnaA01G0412200ZS	2.38617	2.75737	0.799254	0.689865	Down	/	/
BnaA01G0412300ZS	91.8513	210.002	39.8643	43.7813	Down	GASA5	Gibberellin-regulated protein 5
BnaA01G0412400ZS	13.3555	11.9314	6.29678	4.51695	Down	At3g02880	Probable inactive receptor kinase At3g02880
BnaA01G0412500ZS	0.721102	1.03047	0.135363	0.291461	Down	ZFN1	Zinc finger CCCH domain-containing protein 33
BnaA01G0412700ZS	51.425	63.9257	17.773	30.1771	Down	IPP2	Isopentenyl-diphosphate Delta-isomerase II, chloroplastic
BnaA01G0413200ZS	12.4685	18.2355	3.32752	4.98172	Down	TRXF	Thioredoxin F-type, chloroplastic
BnaA01G0413400ZS	44.9576	46.6043	18.7545	20.4176	Down	/	/
BnaA01G0413600ZS	1.09064	1.14062	0.317733	0.201304	Down	EMB2768	Tyrosine--tRNA ligase, chloroplastic/mitochondrial
BnaA01G0414400ZS	6.68523	7.41131	3.1343	3.39222	Down	VLN2	Villin-2
BnaA01G0414500ZS	6.44669	5.17574	3.00854	1.00592	Down	PMI1	Mannose-6-phosphate isomerase 1
BnaA01G0414600ZS	141.442	155.27	57.0258	53.768	Down	RPS7	40S ribosomal protein S7
BnaA01G0414800ZS	393.221	239.909	177.764	99.9704	Down	LBD41	LOB domain-containing protein 41
BnaA01G0415000ZS	3.60642	6.26793	1.27443	2.4297	Down	UVR8	Ultraviolet-B receptor UVR8
BnaA01G0415400ZS	49.8654	46.2551	22.8611	17.0802	Down	/	/
BnaA01G0416000ZS	0.863591	0.85339	0.211344	0.202191	Down	At4g14490	FHA domain-containing protein At4g14490
BnaA01G0416300ZS	23.5839	21.6952	8.21533	8.44284	Down	GAUT9	Probable galacturonosyltransferase 9
BnaA01G0416500ZS	0.327387	0.338932	0.0652406	0.0659307	Down	PCMP-E90	Pentatricopeptide repeat-containing protein At3g02330, mitochondrial
BnaA01G0416600ZS	4.30605	4.72957	1.76953	1.77065	Down	At3g02320	Probable tRNA (guanine(26)-N(2))-dimethyltransferase 2
BnaA01G0416900ZS	10.1241	11.9988	4.89342	4.62713	Down	RGP1	UDP-arabinopyranose mutase 1
BnaA01G0417100ZS	3.59138	4.13712	1.26354	1.53412	Down	RPK2	LRR receptor-like serine/threonine-protein kinase RPK2
BnaA01G0417400ZS	50.7405	65.5968	23.0489	16.9353	Down	At3g02090	Probable mitochondrial-processing peptidase subunit beta, mitochondrial
BnaA01G0418100ZS	2.67467	5.15009	1.10593	2.52653	Down	PTB	Polypyrimidine tract-binding protein homolog 1
BnaA01G0419300ZS	12.4401	14.0537	3.9634	4.09731	Down	At3g01300	Receptor-like serine/threonine-protein kinase At3g01300
BnaA01G0419800ZS	4.4164	5.51536	1.68538	2.1495	Down	SNL1	Paired amphipathic helix protein Sin3-like 1
BnaA01G0420000ZS	123.64	129.59	53.6963	58.1604	Down	VHA-G1	V-type proton ATPase subunit G1
BnaA01G0420200ZS	14.8298	16.9866	5.56753	8.0127	Down	/	/
BnaA01G0420300ZS	3.1578	2.7595	0.99567	1.18066	Down	/	/
BnaA01G0420400ZS	14.2262	16.4857	5.4535	7.59944	Down	MED11	Mediator of RNA polymerase II transcription subunit 11
BnaA01G0420600ZS	1.09685	1.29683	0.395756	0.606936	Down	MBD9	Methyl-CpG-binding domain-containing protein 9
BnaA01G0420800ZS	79.9698	65.5484	33.0528	26.2891	Down	HAT5	Homeobox-leucine zipper protein HAT5
BnaA01G0421400ZS	4.38617	4.41116	1.35786	1.90136	Down	RH41	DEAD-box ATP-dependent RNA helicase 41
BnaA01G0421500ZS	1.66109	3.10161	0.82638	1.44903	Down	At3g02060	ATP-dependent DNA helicase At3g02060, chloroplastic
BnaA01G0421600ZS	7.21453	8.15627	2.24099	3.38606	Down	POT4	Potassium transporter 4
BnaA01G0421800ZS	6.98783	11.7926	3.47573	4.18349	Down	GDPD1	Glycerophosphodiester phosphodiesterase GDPD1, chloroplastic
BnaA01G0422000ZS	15.8292	18.2413	4.77706	6.08051	Down	mrpl23	54S ribosomal protein L23, mitochondrial
BnaA01G0422200ZS	11.7522	6.42693	4.12264	2.88395	Down	SEOB	Protein SIEVE ELEMENT OCCLUSION B
BnaA01G0422600ZS	19.2149	17.6431	7.19112	7.96076	Down	RH14	DEAD-box ATP-dependent RNA helicase 14
BnaA02G0002200ZS	1.01133	0.840281	3.49325	2.53548	Up	/	/
BnaA02G0006700ZS	0.897723	2.3555	0.157807	0.502911	Down	BLH9	BEL1-like homeodomain protein 9
BnaA02G0037500ZS	6.69994	6.73969	16.0024	18.3714	Up	At5g10770	Aspartyl protease family protein At5g10770
BnaA02G0039300ZS	1.00989	0.605779	0.161788	0.183537	Down	/	/
BnaA02G0051400ZS	0	0	0.115741	0.0883638	Up	/	/
BnaA02G0068000ZS	10.5646	8.14891	3.09258	3.10172	Down	NIT2	Nitrilase 2
BnaA02G0072200ZS	0.528256	0.454172	2.79743	1.74821	Up	PSRP6	50S ribosomal protein 6, chloroplastic
BnaA02G0079600ZS	0	0	0.976177	2.73414	Up	At1g12760	E3 ubiquitin-protein ligase At1g12760
BnaA02G0083800ZS	0.930511	1.44667	5.75926	6.25394	Up	/	/
BnaA02G0086700ZS	0.398012	0.0830114	1.08114	0.550876	Up	GER3	Germin-like protein subfamily 3 member 3
BnaA02G0093100ZS	1.36634	1.96688	3.95753	3.95235	Up	At5g22620	Probable 2-carboxy-D-arabinitol-1-phosphatase
BnaA02G0097300ZS	1.06791	1.15281	4.29016	2.82542	Up	ARSA1	ATPase ARSA1
BnaA02G0113300ZS	1.99138	2.49329	0.450284	0.423342	Down	TIL	Temperature-induced lipocalin-1
BnaA02G0124900ZS	3.82301	18.3012	0.439826	2.35073	Down	NAS2	Nicotianamine synthase 2
BnaA02G0129100ZS	14.6543	8.27446	30.1749	18.6544	Up	At5g56590	Glucan endo-1,3-beta-glucosidase 13
BnaA02G0142000ZS	0.299173	0.420306	0.753649	1.14628	Up	SULTR1	Sulfate transporter 1.1
BnaA02G0144400ZS	2.49205	3.57114	1.08167	1.38622	Down	/	/
BnaA02G0144500ZS	7.14019	8.00916	2.68795	3.60938	Down	/	/
BnaA02G0146800ZS	2.41046	2.99678	0.604209	1.08194	Down	/	/
BnaA02G0148800ZS	7.21888	8.24845	2.86644	3.74846	Down	YLS7	Protein YLS7
BnaA02G0149500ZS	46.5618	79.8952	19.2043	36.5914	Down	TPPA	Trehalose-phosphate phosphatase A
BnaA02G0151300ZS	0.54859	0.642931	0.258058	0.216112	Down	PCMP-H59	Pentatricopeptide repeat-containing protein At5g50990
BnaA02G0152300ZS	7.51744	5.89589	3.12571	1.55831	Down	CBSCBSPB5	CBS domain-containing protein CBSCBSPB5
BnaA02G0152800ZS	0.0314164	0.150972	0.709717	0.879183	Up	/	/
BnaA02G0157400ZS	0.859863	2.94192	0.264491	0.199786	Down	/	/
BnaA02G0162200ZS	0.827585	0.598188	0.0610129	0.0731466	Down	LRK10L-2.4	LEAF RUST 10 DISEASE-RESISTANCE LOCUS RECEPTOR-LIKE PROTEIN KINASE-like 2.4
BnaA02G0163100ZS	0	0.194329	0.749223	1.18872	Up	/	/
BnaA02G0187800ZS	1.90578	1.38696	0	0.217408	Down	/	/
BnaA02G0200100ZS	0.647086	2.5676	2.57859	5.26422	Up	TIFY11B	Protein TIFY 11B
BnaA02G0204200ZS	37.2943	26.8842	13.82	8.84272	Down	PS2	Inorganic pyrophosphatase 1
BnaA02G0205600ZS	1.2237	0.87572	0.23488	0.234575	Down	/	/
BnaA02G0230300ZS	1.24633	1.28355	0.461589	0.56927	Down	/	/
BnaA02G0232000ZS	11.5294	10.5738	4.61487	5.18325	Down	GA2OX1	Gibberellin 2-beta-dioxygenase 1
BnaA02G0243600ZS	1.91143	2.10206	3.84917	4.69202	Up	VQ11	VQ motif-containing protein 11
BnaA02G0252800ZS	0	0	0.221681	0.259496	Up	COL12	Zinc finger protein CONSTANS-LIKE 12
BnaA02G0271800ZS	0.50214	1.26149	1.21085	0.513845	Up	ATL7	RING-H2 finger protein ATL7
BnaA02G0276600ZS	0.456805	0.284974	0.937244	0.600136	Up	/	/
BnaA02G0315700ZS	54.027	19.8998	25.7283	9.24978	Down	MLP328	MLP-like protein 328
BnaA02G0326400ZS	0.584081	0.177261	1.48067	0.811715	Up	RSA1	Protein SHORT ROOT IN SALT MEDIUM 1
BnaA02G0330100ZS	1.20727	0.761435	0.571684	0.247351	Down	HSP90-5	Heat shock protein 90-5, chloroplastic
BnaA02G0339100ZS	6.59328	11.2622	2.91558	5.13546	Down	SDR2a	Short-chain dehydrogenase reductase 2a
BnaA02G0363800ZS	0.72027	1.9944	0.267557	0.919038	Down	SDI1	Protein SULFUR DEFICIENCY-INDUCED 1
BnaA02G0373800ZS	8.74834	8.48692	23.44	22.988	Up	RPS13A	40S ribosomal protein S13-1
BnaA02G0378800ZS	0.299356	0.257832	0	0	Down	GATA12	GATA transcription factor 12
BnaA02G0379200ZS	3.23038	4.38848	1.58336	2.04493	Down	SDN5	Small RNA degrading nuclease 5
BnaA02G0382800ZS	0	0	0.361901	0.424115	Up	CRK5	CDPK-related kinase 5
BnaA02G0395600ZS	0.249258	0.132138	0.089366	0.0290193	Down	/	/
BnaA02G0396200ZS	2.84682	0.806894	0.410992	2.05577	Down	/	/
BnaA02G0398200ZS	1.10391	2.33893	0.548264	1.06138	Down	CXE20	Probable carboxylesterase 120
BnaA02G0399400ZS	12.101	11.8597	5.94455	5.3411	Down	At5g62290	Chloride conductance regulatory protein ICln
BnaA02G0400200ZS	2.60603	1.95534	1.29009	0.76566	Down	CDF1	Cyclic dof factor 1
BnaA02G0406300ZS	4.99159	4.24877	2.14335	1.94097	Down	PERK13	Proline-rich receptor-like protein kinase PERK13
BnaA02G0410900ZS	33.384	36.3467	16.5413	17.0453	Down	CDKC-2	Cyclin-dependent kinase C-2
BnaA02G0417400ZS	0.16934	0.186855	0	0	Down	MAPKKK5	Mitogen-activated protein kinase kinase kinase 5
BnaA03G0032900ZS	2.60533	3.3948	6.69222	8.8197	Up	/	Ferredoxin-thioredoxin reductase, variable chain
BnaA03G0037000ZS	2.31306	2.16695	5.14832	4.63627	Up	PME51	Probable pectinesterase/pectinesterase inhibitor 51
BnaA03G0043300ZS	1.18415	1.25244	0.470953	0.531923	Down	SPS2	Probable sucrose-phosphate synthase 2
BnaA03G0043500ZS	5.33904	6.9756	12.5694	16.1513	Up	At5g25400	Probable sugar phosphate/phosphate translocator At5g25400
BnaA03G0045700ZS	0.130201	0.317213	0	0.0170928	Down	/	/
BnaA03G0048500ZS	12.8624	12.8828	32.6435	28.5698	Up	At5g12190	Splicing factor 3B subunit 6-like protein
BnaA03G0055800ZS	4.21035	4.25926	1.31554	2.02663	Down	/	/
BnaA03G0056300ZS	1.08017	1.42104	0.465586	0.406862	Down	EXO70B1	Exocyst complex component EXO70B1
BnaA03G0065300ZS	0.552158	0.772907	1.81516	2.04416	Up	ASK5	Shaggy-related protein kinase epsilon
BnaA03G0072500ZS	9.48116	8.62668	20.1399	20.4068	Up	/	/
BnaA03G0083900ZS	0.265735	0.182558	1.47373	0.620291	Up	SULTR3	Probable sulfate transporter 3.5
BnaA03G0091500ZS	1.78538	1.35129	4.00853	3.30438	Up	RTM2	Inactive protein RESTRICTED TEV MOVEMENT 2
BnaA03G0097000ZS	0.761379	0.727361	1.98577	1.53533	Up	F8H	Probable glucuronoxylan glucuronosyltransferase F8H
BnaA03G0105100ZS	1.45562	1.7991	0.133731	0.338628	Down	/	/
BnaA03G0109600ZS	1.51594	1.73976	3.13783	3.64131	Up	MYOB5	Probable myosin-binding protein 5
BnaA03G0114400ZS	1.47991	4.33966	0.368733	0.61521	Down	/	/
BnaA03G0117200ZS	6.73618	5.96669	15.9625	13.8576	Up	/	/
BnaA03G0120000ZS	1.63736	1.9549	4.46646	5.03723	Up	RBG2	Glycine-rich RNA-binding protein 2, mitochondrial
BnaA03G0120200ZS	2.17523	9.73843	9.66854	29.3224	Up	/	/
BnaA03G0123000ZS	0.927862	0.48526	2.30774	0.972193	Up	At5g55050	GDSL esterase/lipase At5g55050
BnaA03G0128300ZS	0.294055	0.372852	0.852008	1.48633	Up	AT3	Probable long-chain-alcohol O-fatty-acyltransferase 3
BnaA03G0135000ZS	0.0913527	0.107824	0	0.00910929	Down	LTI65	Low-temperature-induced 65 kDa protein
BnaA03G0150600ZS	0.681258	0.655724	0	0.0946213	Down	CDC48C	Cell division control protein 48 homolog C
BnaA03G0161900ZS	10.6078	8.91761	4.30578	3.73205	Down	/	/
BnaA03G0162800ZS	1.09151	1.37273	0.240598	0.402062	Down	At3g51250	Senescence/dehydration-associated protein At3g51250
BnaA03G0163800ZS	2.23876	1.06472	0.207639	0.0640619	Down	SPEAR2	Protein SPEAR2
BnaA03G0164500ZS	5.19413	4.08039	0.272237	0.182371	Down	/	/
BnaA03G0166100ZS	11.0631	10.0665	4.75987	4.31779	Down	utp23	rRNA-processing protein utp23
BnaA03G0181700ZS	0.27064	0.477522	0.989992	1.43419	Up	NPF5.6	Protein NRT1/ PTR FAMILY 5.6
BnaA03G0183200ZS	0.95316	1.00642	0.423361	0.365632	Down	GT-3B	Trihelix transcription factor GT-3b
BnaA03G0189200ZS	0.0350614	0.0666534	1.489	0.998046	Up	CBSDUF1	DUF21 domain-containing protein At4g14240
BnaA03G0191900ZS	1.07687	0.853079	0.349848	0.191734	Down	/	/
BnaA03G0193600ZS	1.20649	2.56966	0.0616302	0	Down	/	/
BnaA03G0194400ZS	0.991526	1.11624	0.463604	0.442744	Down	P5CSA	Delta-1-pyrroline-5-carboxylate synthase A
BnaA03G0217100ZS	0.698026	1.25971	1.70422	3.22219	Up	Os03g0405500	Probable nucleoredoxin 1-1
BnaA03G0222800ZS	2.14701	1.84056	0.917459	0.793716	Down	/	/
BnaA03G0255900ZS	0.96342	0.780375	0.484163	0.272849	Down	PRD1	Protein PRD1
BnaA03G0271800ZS	0.0724659	0.0115934	1.59544	1.11513	Up	IMPA2	Importin subunit alpha-2
BnaA03G0274200ZS	12.2631	15.1149	26.6955	31.0325	Up	/	/
BnaA03G0283700ZS	19.2308	27.1348	49.5299	55.9257	Up	VHA-G1	V-type proton ATPase subunit G1
BnaA03G0307900ZS	2.08528	3.04103	0	0.0353622	Down	/	/
BnaA03G0309800ZS	1.21804	1.68639	3.9506	5.5223	Up	At3g07570	Cytochrome b561 and DOMON domain-containing protein At3g07570
BnaA03G0309900ZS	0.0360889	0.0366759	1.19042	1.32277	Up	SMD1A	Small nuclear ribonucleoprotein SmD1a
BnaA03G0314600ZS	1.0417	1.77327	0.182378	0.254467	Down	/	/
BnaA03G0320200ZS	5.25114	5.87247	13.3782	12.7292	Up	ABCI6	ABC transporter I family member 6, chloroplastic
BnaA03G0341500ZS	0.896103	0.839566	2.51093	2.61426	Up	/	/
BnaA03G0377100ZS	0	0	0.449549	1.33169	Up	RPS19	40S ribosomal protein S19, mitochondrial
BnaA03G0392600ZS	0.0943547	0.0681437	0.83862	0.505749	Up	BHLH25	Transcription factor bHLH25
BnaA03G0422700ZS	0.561778	1.04153	0.199431	0.354218	Down	SULTR3	Sulfate transporter 3.1
BnaA03G0433100ZS	0	0	0.905336	0.869644	Up	PP2A	Serine/threonine-protein phosphatase PP2A catalytic subunit
BnaA03G0438700ZS	0.45607	0.627265	1.79757	1.30239	Up	ACD6	Protein ACCELERATED CELL DEATH 6
BnaA03G0458600ZS	0.00742235	0	0.19688	0.16444	Up	/	/
BnaA03G0460000ZS	0.259173	0.359235	0.886727	0.961527	Up	GA2OX8	Gibberellin 2-beta-dioxygenase 8
BnaA03G0475900ZS	1.00909	0.639677	4.01694	1.50214	Up	WRKY53	Probable WRKY transcription factor 53
BnaA03G0486000ZS	1.4925	1.33214	3.05644	3.08241	Up	At4g25390	Receptor-like serine/threonine-protein kinase At4g25390
BnaA03G0496800ZS	1.47574	0.83262	5.19161	6.36886	Up	/	/
BnaA03G0500600ZS	0.142498	0.33392	0.0205241	0.0413391	Down	MEBL	Membrane protein of ER body-like protein
BnaA03G0504400ZS	0	0.0368196	0.124908	0.230275	Up	SUR1	S-alkyl-thiohydroximate lyase SUR1
BnaA03G0504800ZS	0.588301	0.409725	2.86407	1.64309	Up	PIP1	PAMP-induced secreted peptide 1
BnaA03G0507900ZS	10.2107	14.5583	22.3638	5.86423	Up	BSPA	Bark storage protein A
BnaA03G0513800ZS	0.208754	0.174418	0.0229669	0.0284028	Down	At4g29890	Choline monooxygenase, chloroplastic
BnaA03G0523200ZS	0.162259	0.245704	0.596092	0.673427	Up	PER48	Putative Peroxidase 48
BnaA03G0535000ZS	2.5165	2.89524	0.610151	1.42088	Down	SQD1	UDP-sulfoquinovose synthase, chloroplastic
BnaA03G0537600ZS	17.4715	5.69205	38.9535	13.6993	Up	/	/
BnaA03G0538000ZS	1.70711	1.03948	3.61032	2.71491	Up	BRR2C	DExH-box ATP-dependent RNA helicase DExH14
BnaA03G0566200ZS	0.354952	0.499149	1.50371	2.32597	Up	/	/
BnaA03G0586200ZS	1.02671	0.668847	0.123028	0.26859	Down	MTERF15	Transcription termination factor MTERF15, mitochondrial
BnaA03G0586300ZS	0.787676	0.761365	0.0719468	0	Down	ATG8C	Autophagy-related protein 8c
BnaA03G0591900ZS	0.804998	1.5416	6.31717	27.1757	Up	/	/
BnaA03G0592700ZS	1.88253	2.21966	0.0680787	0.0695473	Down	/	/
BnaA04G0005400ZS	11.1663	5.48793	5.03455	1.81349	Down	SRC2	Protein SRC2
BnaA04G0026400ZS	1.43074	1.42674	4.2493	5.3217	Up	PAP9	Probable plastid-lipid-associated protein 9, chloroplastic
BnaA04G0026700ZS	1.72892	1.8507	0.628115	0.680531	Down	EML1	Protein EMSY-LIKE 1
BnaA04G0028800ZS	0.0453293	0.0873344	0.805068	0.774885	Up	/	/
BnaA04G0033700ZS	0	0.0182301	1.94585	2.49341	Up	UBA2A	UBP1-associated protein 2A
BnaA04G0033800ZS	0	0	0.970592	0.450752	Up	DPBF3	ABSCISIC ACID-INSENSITIVE 5-like protein 2
BnaA04G0038400ZS	0.171443	1.33064	0.0166251	0.351701	Down	JRG21	Probable 2-oxoglutarate-dependent dioxygenase JRG21
BnaA04G0041200ZS	0	0	0.338844	0.307014	Up	/	/
BnaA04G0044900ZS	3.35453	5.56629	0.119516	0.164787	Down	/	/
BnaA04G0045000ZS	2.41949	4.38234	0.0192473	0.120813	Down	ATHB-15	Homeobox-leucine zipper protein ATHB-15
BnaA04G0054200ZS	0	0	0.291083	1.09223	Up	/	/
BnaA04G0054400ZS	0.187343	0.10834	1.24033	0.655351	Up	/	/
BnaA04G0056400ZS	57.1663	63.9694	23.9486	31.4583	Down	CID2	Polyadenylate-binding protein-interacting protein 2
BnaA04G0058400ZS	5.73268	7.52122	14.5767	15.1391	Up	BZIP25	Basic leucine zipper 25
BnaA04G0058600ZS	4.90553	4.67669	14.7921	11.4229	Up	/	/
BnaA04G0100200ZS	0.0259025	0.0252989	1.27282	1.87422	Up	/	/
BnaA04G0100700ZS	1.68516	2.38834	0.607458	0.863718	Down	RBCS	Ribulose bisphosphate carboxylase small chain, chloroplastic
BnaA04G0109200ZS	2.83693	7.39142	1.1226	3.18527	Down	CDF2	Cyclic dof factor 2
BnaA04G0123500ZS	1.72895	1.75734	0.56607	0.438349	Down	/	/
BnaA04G0133500ZS	0.573853	0.655719	0.192289	0.0198402	Down	/	/
BnaA04G0142100ZS	0.51799	0.775841	1.7916	1.83802	Up	At2g21930	F-box protein At2g21930
BnaA04G0149800ZS	0.26753	0.0784045	0.0269418	0.541796	Down	AHA1	ATPase 1, plasma membrane-type
BnaA04G0150500ZS	0.504743	0.0619823	2.88293	1.35429	Up	/	/
BnaA04G0155000ZS	0	0	0.542469	0.923643	Up	CESA8	Cellulose synthase A catalytic subunit 8 [UDP-forming]
BnaA04G0180100ZS	0.475231	0.695486	1.58785	1.98531	Up	/	/
BnaA04G0180900ZS	0.134378	0.0437369	3.71907	5.56235	Up	/	/
BnaA04G0206600ZS	0.0981944	0.165582	0	0.0128782	Down	ARI11	Probable E3 ubiquitin-protein ligase ARI11
BnaA04G0212500ZS	7.33798	8.78899	24.039	24.1252	Up	ATPC	ATP synthase subunit gamma, mitochondrial
BnaA04G0217100ZS	0.282359	0.31509	0.6586	0.704238	Up	PCMP-H6	Pentatricopeptide repeat-containing protein At2g33760
BnaA04G0233900ZS	1.54848	1.57844	0.62153	0.591363	Down	FBL11	BTB/POZ domain-containing protein FBL11
BnaA04G0234600ZS	0.893818	0.596828	2.34755	1.71429	Up	/	/
BnaA04G0239600ZS	0.139512	0.17852	0.96317	3.17256	Up	ALS3	Protein ALUMINUM SENSITIVE 3
BnaA04G0241900ZS	0.839485	1.37517	0.25153	0.295002	Down	At2g37660	Uncharacterized protein At2g37660, chloroplastic
BnaA04G0244300ZS	1.43627	7.78034	0.287609	2.46808	Down	At3g10130	Heme-binding-like protein At3g10130, chloroplastic
BnaA04G0246700ZS	82.7282	53.3505	168.452	111.645	Up	PRXC3	Peroxidase C3
BnaA04G0276800ZS	1.67614	1.74372	4.84286	3.86411	Up	GYP7	GTPase-activating protein GYP7
BnaA04G0287300ZS	0.320523	0.274991	0	0	Down	CYP76C4	Cytochrome P450 76C4
BnaA05G0016400ZS	0.350251	0.632856	0	0	Down	/	/
BnaA05G0051300ZS	0.641348	1.23335	0.0586233	0	Down	/	/
BnaA05G0053700ZS	0.486983	0.518473	0.221289	0.100075	Down	CYP76C3	Cytochrome P450 76C3
BnaA05G0078900ZS	0.91992	1.63296	0.457149	0.804393	Down	/	/
BnaA05G0080300ZS	1.50349	1.1889	3.91222	2.82236	Up	ABCG33	ABC transporter G family member 33
BnaA05G0136800ZS	0.624598	1.57658	0.0739877	0.762299	Down	RPA1D	Replication protein A 70 kDa DNA-binding subunit D
BnaA05G0142200ZS	1.16023	0.565309	0.467979	0.162681	Down	GLR2.8	Glutamate receptor 2.8
BnaA05G0164700ZS	0.054157	0.223249	0.524491	0.578448	Up	UBC26	Probable ubiquitin-conjugating enzyme E2 26
BnaA05G0169700ZS	0	0.0391559	0.0731608	0.273962	Up	At1g51860	Probable LRR receptor-like serine/threonine-protein kinase At1g51860
BnaA05G0172500ZS	0.114679	0.0185144	0.746142	0.474944	Up	CCR1	Cinnamoyl-CoA reductase 1
BnaA05G0178300ZS	0.593384	1.21161	1.20255	0.413582	Up	UBP12	Ubiquitin carboxyl-terminal hydrolase 12
BnaA05G0185200ZS	0	0	1.06277	1.07196	Up	PER1	1-Cys peroxiredoxin PER1
BnaA05G0253400ZS	0.0334006	0.223929	1.64644	1.58536	Up	/	/
BnaA05G0253900ZS	0.106586	0.207483	1.75329	1.9709	Up	TAR1-A	Protein TAR1
BnaA05G0290800ZS	0	0.107653	0.901487	3.24197	Up	/	/
BnaA05G0310700ZS	0.880833	1.10007	0	0	Down	/	/
BnaA05G0311400ZS	2.56135	0.944011	9.19751	2.01836	Up	BSMT1	Salicylate/benzoate carboxyl methyltransferase
BnaA05G0321300ZS	0.0933251	0.0887602	1.84033	12.2918	Up	/	/
BnaA05G0330200ZS	0.0121926	0.00814759	0.079966	0.0816252	Up	At2g02030	Putative F-box protein At2g02030
BnaA05G0333100ZS	0.284159	0.030638	3.45717	0.516412	Up	ELIP1	Early light-induced protein 1, chloroplastic
BnaA05G0335500ZS	0	0.0458718	0.546536	0.583344	Up	RAB28	Late embryogenesis abundant protein 31
BnaA05G0349100ZS	0.03227	0	0.396458	0.268985	Up	SEC23	Protein transport protein SEC23
BnaA05G0349900ZS	0.0160661	0	0.318932	0.128704	Up	FIE	Polycomb group protein FERTILIZATION-INDEPENDENT ENDOSPERM
BnaA05G0352700ZS	7.17263	12.5985	2.73306	2.98688	Down	GSTL3	Glutathione S-transferase L3
BnaA05G0396300ZS	2.4219	2.27236	1.16888	1.06721	Down	At3g17620	Putative F-box protein At3g17620
BnaA05G0397200ZS	20.6771	22.8451	9.85584	10.1845	Down	COX5B-1	Cytochrome c oxidase subunit 5b-1, mitochondrial
BnaA05G0449200ZS	2.3324	2.59407	1.04608	0.546071	Down	BTR1	Protein BTR1
BnaA05G0478800ZS	0.277981	0.175201	0.619445	0.41965	Up	/	/
BnaA05G0489300ZS	13.4205	16.0816	4.88951	7.41788	Down	GSTF11	Glutathione S-transferase F11
BnaA06G0011600ZS	7.3907	8.30848	3.33525	3.3891	Down	GLY3	Persulfide dioxygenase ETHE1 homolog, mitochondrial
BnaA06G0015700ZS	0.933843	0.594636	0.469294	0.249651	Down	GCR2	LanC-like protein GCR2
BnaA06G0015900ZS	0.906779	0.514348	3.08513	1.52936	Up	N	TMV resistance protein N
BnaA06G0022600ZS	0.0376037	0.0878176	0.269831	0.28369	Up	At1g34300	G-type lectin S-receptor-like serine/threonine-protein kinase At1g34300
BnaA06G0029700ZS	1.07251	1.09521	0.514993	0.446817	Down	SPBC1861.05	Pseudouridine-metabolizing bifunctional protein C1861.05
BnaA06G0031500ZS	0.935176	0.600671	3.60124	2.21501	Up	/	/
BnaA06G0054700ZS	0.63934	0.811934	0.194612	0.215859	Down	SRC2	Protein SRC2 homolog
BnaA06G0080500ZS	0.352718	0.34647	2.34835	2.71556	Up	CLE14	CLAVATA3/ESR (CLE)-related protein 14
BnaA06G0084500ZS	0.666835	0.621817	2.11191	1.39347	Up	GDI1	Rho GDP-dissociation inhibitor 1
BnaA06G0090000ZS	5.04208	4.38808	0.467313	0.479352	Down	TMK3	Receptor-like kinase TMK3
BnaA06G0115100ZS	0.0336963	0.337954	0.691163	1.32465	Up	AIM1	Peroxisomal fatty acid beta-oxidation multifunctional protein AIM1
BnaA06G0117600ZS	55.6661	98.1332	17.8929	45.6219	Down	GSTU24	Glutathione S-transferase U24
BnaA06G0125600ZS	2.97611	1.79555	7.81585	4.85047	Up	RVE7	Protein REVEILLE 7
BnaA06G0125800ZS	0.822114	0.693537	1.74254	1.83859	Up	KIN7A	Kinesin-like protein KIN-7A
BnaA06G0131400ZS	0.399788	0.617292	1.74436	3.49539	Up	/	/
BnaA06G0132400ZS	0.408649	2.06668	1.36665	4.99491	Up	At1g18980	Germin-like protein subfamily T member 2
BnaA06G0133300ZS	1.43379	3.49818	7.38966	13.574	Up	TIFY10A	Protein TIFY 10A
BnaA06G0137000ZS	0.655051	0.246727	1.46446	1.38215	Up	GAMMACA1	Gamma carbonic anhydrase 1, mitochondrial
BnaA06G0138000ZS	1.68417	2.70991	0	0	Down	/	/
BnaA06G0147800ZS	1.16204	0.764528	0	0	Down	/	/
BnaA06G0156800ZS	2.95971	3.80061	0	0.0829218	Down	/	/
BnaA06G0156900ZS	1.26655	2.15515	0	0	Down	AIP1	Protein phosphatase 2C 3
BnaA06G0166300ZS	0.0487043	0.238679	0.406119	0.905685	Up	CYP94B3	Cytochrome P450 94B3
BnaA06G0181500ZS	0.0404811	0.0196147	0.354493	0.325876	Up	/	/
BnaA06G0192600ZS	0.362131	0.742421	1.11997	1.8988	Up	CDKB2-1	Cyclin-dependent kinase B2-1
BnaA06G0263000ZS	2.45671	2.66446	6.54533	5.69659	Up	/	/
BnaA06G0295100ZS	2.21041	1.69157	0.48139	0.242086	Down	REIL2	Cytoplasmic 60S subunit biogenesis factor REI1 homolog 2
BnaA06G0297600ZS	0.380005	0.506007	1.1236	1.08474	Up	ABR1	Ethylene-responsive transcription factor ABR1
BnaA06G0307700ZS	7.13752	7.36143	16.0078	15.169	Up	/	/
BnaA06G0378600ZS	1.20332	0.834492	0.463014	0.221895	Down	At5g40210	WAT1-related protein At5g40210
BnaA06G0380100ZS	51.3797	55.949	20.7352	19.169	Down	NQR	NADPH:quinone oxidoreductase
BnaA06G0393700ZS	0.124835	0.0476849	0.593081	0.429457	Up	AOC2	Allene oxide cyclase 2, chloroplastic
BnaA06G0404900ZS	26.6258	36.2997	13.041	16.9267	Down	NPF8.3	Protein NRT1/ PTR FAMILY 8.3
BnaA06G0448100ZS	13.993	11.9547	29.3342	23.65	Up	/	/
BnaA06G0448500ZS	1.70595	1.26047	0.767838	0.62052	Down	At4g39110	Probable receptor-like protein kinase At4g39110
BnaA07G0009100ZS	3.68423	5.77468	15.6354	14.3179	Up	RPS30A	40S ribosomal protein S30
BnaA07G0013500ZS	3.42065	2.04136	0.268004	0.21029	Down	/	/
BnaA07G0018200ZS	0.627556	1.0876	0	0	Down	/	/
BnaA07G0020500ZS	2.50349	1.75705	0.729343	0.352687	Down	/	/
BnaA07G0024100ZS	0.634363	0.320677	1.40339	0.888793	Up	At2g17940	WEB family protein At2g17940
BnaA07G0026600ZS	0.615629	0.517372	1.41757	1.17835	Up	STY8	Serine/threonine-protein kinase STY8
BnaA07G0029300ZS	2.12264	1.88646	0.675992	0.087404	Down	TOR1L4	TORTIFOLIA1-like protein 4
BnaA07G0053100ZS	34.7748	4.75757	95.7415	15.8856	Up	LEA14	Probable desiccation-related protein LEA14
BnaA07G0062000ZS	3.01693	3.23369	1.51718	1.52808	Down	At1g32660	Putative F-box protein At1g32660
BnaA07G0072900ZS	1.92574	2.17608	6.08573	10.8455	Up	SPBC13G1.09	Uncharacterized protein C13G1.09
BnaA07G0073000ZS	1.97885	3.64993	8.01251	13.8118	Up	SPBC13G1.09	Uncharacterized protein C13G1.09
BnaA07G0076400ZS	6.31416	6.03933	17.9964	12.5737	Up	/	Endo-1,3;1,4-beta-D-glucanase
BnaA07G0093200ZS	0.647356	0.40593	3.5633	1.62502	Up	/	Sinapine esterase
BnaA07G0093400ZS	0.0439048	0.0141021	0.264365	0.298669	Up	/	/
BnaA07G0093700ZS	0.148871	0.0472584	0.485392	0.287819	Up	At1g28570	GDSL esterase/lipase At1g28570
BnaA07G0128200ZS	5.05997	1.20287	10.232	3.5148	Up	/	/
BnaA07G0137100ZS	1.38863	0.772495	4.0408	3.31587	Up	/	/
BnaA07G0154000ZS	3.93399	4.59516	10.6738	9.15891	Up	/	/
BnaA07G0186300ZS	3.0548	3.09355	10.1282	9.10551	Up	/	/
BnaA07G0189900ZS	0.891392	0.867288	2.54923	3.64124	Up	/	/
BnaA07G0192100ZS	0.573712	0.702678	0.0613929	0.0616904	Down	HDG9	Homeobox-leucine zipper protein HDG9
BnaA07G0243000ZS	1.08789	1.45623	0.0220562	0.13396	Down	AHL29	AT-hook motif nuclear-localized protein 29
BnaA07G0266200ZS	3.17091	2.41097	7.75118	6.31309	Up	PMEI10	Pectinesterase inhibitor 10
BnaA07G0269900ZS	4.6942	4.84844	13.4034	9.81928	Up	/	/
BnaA07G0277700ZS	51.4826	56.545	22.1644	19.4829	Down	/	/
BnaA07G0284400ZS	1.42722	1.67774	3.15302	3.3972	Up	PRXIIB	Peroxiredoxin-2B
BnaA07G0286100ZS	1.10377	1.43035	0.209654	0.172495	Down	/	/
BnaA07G0287700ZS	1.34292	1.35899	3.02143	3.11234	Up	At1g66480	Uncharacterized protein At1g66480
BnaA07G0287800ZS	1.18661	2.61193	6.10555	5.71294	Up	PCFS5	Polyadenylation and cleavage factor homolog 5
BnaA07G0289300ZS	2.96493	1.56041	1.14943	0.36657	Down	DTX7	Protein DETOXIFICATION 7
BnaA07G0289500ZS	0.478347	0.81059	1.29007	2.52318	Up	At1g66810	Zinc finger CCCH domain-containing protein 14
BnaA07G0299400ZS	9.47036	8.68013	23.0317	28.1231	Up	/	/
BnaA07G0313100ZS	1.17034	0.928596	3.08496	2.22692	Up	/	/
BnaA07G0314700ZS	2.05285	1.70735	5.86284	4.15787	Up	HEMB1	Delta-aminolevulinic acid dehydratase 1, chloroplastic
BnaA07G0318800ZS	0.0836786	0.0411843	0.519468	1.02728	Up	PMAT2	Phenolic glucoside malonyltransferase 2
BnaA07G0334000ZS	2.59108	3.24772	1.061	0.511661	Down	/	/
BnaA07G0336100ZS	1.5676	5.77531	0.600741	2.81565	Down	PS2	Inorganic pyrophosphatase 1
BnaA07G0347300ZS	13.4483	11.3418	5.13343	4.24515	Down	MIF1	Mini zinc finger protein 1
BnaA07G0360100ZS	3.35761	2.72056	8.83438	7.93714	Up	PIX13	Probable serine/threonine-protein kinase PIX13
BnaA07G0374300ZS	0.112526	0.0283024	1.45752	1.76478	Up	GSTU22	Glutathione S-transferase U22
BnaA08G0022100ZS	0	0	0.841836	0.730395	Up	/	/
BnaA08G0023300ZS	0.906626	0.770194	0	0.103561	Down	RPS4A	40S ribosomal protein S4-1
BnaA08G0032800ZS	3.57758	12.369	8.11064	27.5832	Up	/	/
BnaA08G0043400ZS	0.0488245	0.0473148	4.15099	4.50734	Up	/	/
BnaA08G0045100ZS	0.0655809	0.129647	0.742122	1.38667	Up	/	/
BnaA08G0067500ZS	0.271963	0.365663	1.24831	1.32505	Up	SAC2	Phosphoinositide phosphatase SAC2
BnaA08G0072300ZS	0	0.127437	0.388957	0.800532	Up	At1g17520	Telomere repeat-binding factor 4
BnaA08G0083900ZS	0.0570002	0.0563419	0.825465	1.49903	Up	NLP4	Protein NLP4
BnaA08G0088800ZS	0.647334	0.288718	1.32116	0.937461	Up	BLUS1	Serine/threonine-protein kinase BLUS1
BnaA08G0095800ZS	1.87588	1.28685	0.599289	0.266731	Down	SWEET17	Bidirectional sugar transporter SWEET17
BnaA08G0107700ZS	0.336991	0.756714	2.01013	1.86223	Up	/	/
BnaA08G0154300ZS	0.58447	0.772279	1.71753	1.88518	Up	HTT4	Protein HEAT-INDUCED TAS1 TARGET 4
BnaA08G0155800ZS	0.999998	1.31611	4.10964	2.66727	Up	At4g30220	Probable small nuclear ribonucleoprotein F
BnaA08G0158100ZS	0.681007	0.712781	0	0.0634108	Down	At1g29470	Probable methyltransferase PMT24
BnaA08G0181200ZS	0.177205	0.057391	1.1593	0.999245	Up	/	/
BnaA08G0181300ZS	0.187474	0.120887	0.902138	0.543934	Up	/	/
BnaA08G0182000ZS	3.22722	2.52274	1.37477	1.158	Down	CSA1	Disease resistance-like protein CSA1
BnaA08G0186500ZS	0.0501738	0.217672	0.299902	1.02656	Up	CYP81F4	Cytochrome P450 81F4
BnaA08G0187200ZS	1.52956	1.18262	5.34011	3.89058	Up	ACA2	Calcium-transporting ATPase 2, plasma membrane-type
BnaA08G0188000ZS	0	0	1.10899	2.42954	Up	UBC1	Ubiquitin-conjugating enzyme E2 1
BnaA08G0211800ZS	2.46121	3.5252	1.08992	1.34428	Down	/	Sinapine esterase
BnaA08G0237700ZS	3.37698	3.8945	7.40434	9.51596	Up	MLP34	MLP-like protein 34
BnaA08G0237800ZS	1.69618	0.737029	3.75593	1.9341	Up	MLP34	MLP-like protein 34
BnaA08G0240500ZS	40.5318	19.3106	85.4248	40.1651	Up	/	/
BnaA08G0260900ZS	0.439903	0.589034	0.0279833	0.0562377	Down	/	/
BnaA08G0262300ZS	0.66615	1.6306	0.0465755	3.8187	Down	SAUR77	Auxin-responsive protein SAUR77
BnaA08G0265200ZS	13.7276	11.0075	4.83768	3.22376	Down	rpl20	50S ribosomal protein L20, chloroplastic
BnaA08G0269900ZS	4.40298	9.22535	15.6377	19.0693	Up	GPX6	Probable phospholipid hydroperoxide glutathione peroxidase 6, mitochondrial
BnaA08G0273000ZS	1.16476	1.01144	3.14857	3.01242	Up	FUT6	Fucosyltransferase 6
BnaA08G0276700ZS	0.218318	0.224337	0.533649	0.741622	Up	SCRM2	Transcription factor SCREAM2
BnaA08G0294700ZS	0.0895853	0.147326	1.5192	1.3003	Up	ACLA-3	ATP-citrate synthase alpha chain protein 3
BnaA08G0296400ZS	0.98446	6.64532	0.289273	1.39911	Down	PP2B15	F-box protein PP2-B15
BnaA08G0310400ZS	0.813741	0.981888	0.344819	0.238826	Down	UGT74E2	UDP-glycosyltransferase 74E2
BnaA09G0009500ZS	0.163092	0.173182	0.48421	0.498021	Up	UNE10	Transcription factor UNE10
BnaA09G0024700ZS	0.129282	0.0377178	2.64745	1.74114	Up	/	/
BnaA09G0032200ZS	1.35886	2.6601	0.59197	0.969016	Down	petC	Cytochrome b6-f complex iron-sulfur subunit, chloroplastic
BnaA09G0039000ZS	36.0977	38.6457	17.8499	18.2376	Down	G6PD5	Glucose-6-phosphate 1-dehydrogenase 5, cytoplasmic
BnaA09G0051800ZS	4.435	3.99243	13.654	10.8139	Up	/	/
BnaA09G0053100ZS	0.058679	0	0.863994	0.76361	Up	AHL14	AT-hook motif nuclear-localized protein 14
BnaA09G0053200ZS	1.60236	1.63392	5.18104	4.61246	Up	/	/
BnaA09G0053600ZS	5.00472	6.84968	10.3018	13.9309	Up	/	/
BnaA09G0055200ZS	10.2694	11.9098	25.3204	25.4474	Up	NHX1	Sodium/hydrogen exchanger 1
BnaA09G0056000ZS	7.57372	8.29106	17.9236	17.6284	Up	GSH2	Glutathione synthetase, chloroplastic
BnaA09G0070600ZS	0.240015	0.285658	0.0134866	0.040236	Down	AAP7	Probable amino acid permease 7
BnaA09G0086700ZS	8.39229	16.382	3.84165	6.38989	Down	PSAN	Photosystem I reaction center subunit N, chloroplastic
BnaA09G0138800ZS	1.03524	0.585327	0.353459	0.12806	Down	/	/
BnaA09G0147400ZS	2.04224	2.57435	0.757772	0.622422	Down	RLM1B	Disease resistance protein RML1B
BnaA09G0151900ZS	0.400445	1.0005	2.45793	2.72317	Up	ERF026	Ethylene-responsive transcription factor ERF026
BnaA09G0157200ZS	0.0475005	0	5.28349	6.19863	Up	/	/
BnaA09G0160700ZS	0.60122	1.71844	0.192684	0.146823	Down	At1g61390	G-type lectin S-receptor-like serine/threonine-protein kinase At1g61390
BnaA09G0160800ZS	0.986203	1.71384	0.34099	0.451896	Down	At1g61390	G-type lectin S-receptor-like serine/threonine-protein kinase At1g61390
BnaA09G0223900ZS	0.303373	0.147693	0.917418	0.788491	Up	OFUT18	O-fucosyltransferase 18
BnaA09G0228000ZS	0	0.0475251	0.198753	0.403195	Up	AOC2	Allene oxide cyclase 2, chloroplastic
BnaA09G0276900ZS	4.36818	2.86149	10.6716	13.4904	Up	/	/
BnaA09G0279900ZS	0	0	0.386887	0.817	Up	/	/
BnaA09G0388700ZS	27.2879	69.6758	12.5171	19.991	Down	/	/
BnaA09G0415800ZS	0	0	0.889636	1.29292	Up	/	/
BnaA09G0417900ZS	0	0	1.628	0.964513	Up	/	/
BnaA09G0434600ZS	0.0812457	0.239625	0.330135	1.76146	Up	At1g25240	Putative clathrin assembly protein At1g25240
BnaA09G0434800ZS	0.87049	1.61576	0.220492	0.0286119	Down	mrt4	Ribosome assembly factor mrt4
BnaA09G0453500ZS	1.41308	1.22543	0.327932	0.336182	Down	PUMP5	Mitochondrial uncoupling protein 5
BnaA09G0453600ZS	2.57159	2.9086	0.71535	0.64846	Down	PUMP5	Mitochondrial uncoupling protein 5
BnaA09G0466000ZS	2.80651	2.82774	0.328202	0.113461	Down	/	/
BnaA09G0478100ZS	22.9238	11.4436	0.0920942	0.0458164	Down	/	/
BnaA09G0480900ZS	0.520446	0.619451	2.31854	1.52219	Up	At4g19520	Probable disease resistance protein At4g19520
BnaA09G0487800ZS	2.26264	2.6733	1.07533	1.04875	Down	At3g52320	Putative F-box protein At3g52320
BnaA09G0488800ZS	6.27363	2.09784	1.0084	0.548484	Down	At3g01300	Receptor-like serine/threonine-protein kinase At3g01300
BnaA09G0499100ZS	2.51317	1.33806	0	0	Down	POLD2	DNA polymerase delta small subunit
BnaA09G0535500ZS	0	0.00702905	0.0802517	0.08944	Up	TIF3C1	Eukaryotic translation initiation factor 3 subunit C
BnaA09G0537600ZS	0.731003	0.445184	1.62935	1.32632	Up	DURF2	E3 ubiquitin-protein ligase RDUF2
BnaA09G0539900ZS	0.555516	0.544729	0.0430702	0	Down	At1g58310	Putative F-box protein At1g58310
BnaA09G0552700ZS	4.17718	5.71326	18.8344	11.9952	Up	HDG11	Homeobox-leucine zipper protein HDG11
BnaA09G0567500ZS	7.09122	8.85655	2.21227	2.39282	Down	TAF15B	Transcription initiation factor TFIID subunit 15b
BnaA09G0569600ZS	8.31578	4.90693	16.8566	10.6371	Up	MARD1	Protein MARD1
BnaA09G0570600ZS	6.98799	7.60292	3.34837	2.89395	Down	SEC31B	Protein transport protein SEC31 homolog B
BnaA09G0571300ZS	0.81504	1.05141	0.232493	0.341103	Down	At5g10370	ATP-dependent RNA helicase DEAH12, chloroplastic
BnaA09G0578100ZS	0.473536	1.54387	0.133775	0.279643	Down	TAT3	Probable aminotransferase TAT3
BnaA09G0614200ZS	2.65319	1.02437	5.49456	4.77301	Up	/	/
BnaA09G0619300ZS	9.12443	11.8837	3.90278	5.30053	Down	GSTU25	Glutathione S-transferase U25
BnaA09G0648800ZS	3.65181	3.26131	1.1871	1.02373	Down	/	/
BnaA09G0663200ZS	60.212	47.9625	158.137	106.045	Up	SRC2	Protein SRC2 homolog
BnaA09G0681000ZS	0.106276	0.13719	0.26539	0.34529	Up	HDG2	Homeobox-leucine zipper protein HDG2
BnaA09G0681100ZS	7.47185	10.053	21.3541	23.8061	Up	/	/
BnaA09G0689900ZS	6.33555	8.47039	19.1009	18.533	Up	DI19-2	Protein DEHYDRATION-INDUCED 19 homolog 2
BnaA09G0690800ZS	0	0	0.78785	0.568717	Up	/	/
BnaA09G0691600ZS	0.782298	1.02145	1.58698	2.19698	Up	/	/
BnaA09G0694300ZS	1.19416	1.58422	3.73795	4.4126	Up	/	/
BnaA09G0696500ZS	21.9466	15.2565	54.8765	39.2615	Up	PLIM2B	LIM domain-containing protein PLIM2b
BnaA09G0706400ZS	0.0456707	0	0.400231	0.737981	Up	MEA	Histone-lysine N-methyltransferase MEDEA
BnaA09G0720700ZS	0.980648	2.21997	2.21278	0.92375	Up	ERF2	Ethylene-responsive transcription factor 2
BnaA10G0007700ZS	1.61137	1.33021	0.631968	0.608749	Down	CIPK9	CBL-interacting serine/threonine-protein kinase 9
BnaA10G0032300ZS	0.681441	0.499867	1.92134	1.5751	Up	GSH2	Glutathione synthetase, chloroplastic
BnaA10G0039400ZS	0.938115	0.243355	3.45417	2.49246	Up	At2g31440	Gamma-secretase subunit APH1-like
BnaA10G0044100ZS	0.240797	0.400707	0.0115285	0.0119433	Down	At1g06250	Phospholipase A1-IIalpha
BnaA10G0067100ZS	0.340274	0.521403	0	0.0372818	Down	psi1	Protein psi1
BnaA10G0067300ZS	8.13215	2.55188	17.4788	5.25637	Up	ASP1	Aspartic proteinase Asp1
BnaA10G0067500ZS	5.34754	5.41921	2.59466	1.12584	Down	SGRL	Protein STAY-GREEN LIKE, chloroplastic
BnaA10G0067900ZS	1.40115	2.21007	8.18881	7.82883	Up	/	/
BnaA10G0081400ZS	8.46995	14.4286	24.773	31.5958	Up	HSD4	11-beta-hydroxysteroid dehydrogenase-like 4A
BnaA10G0085400ZS	0.569598	0.654095	2.53182	4.33625	Up	DYAD	Protein DYAD
BnaA10G0095200ZS	3.27828	3.93772	1.0741	1.32723	Down	PKP2	Plastidial pyruvate kinase 2
BnaA10G0103900ZS	1.89246	3.72777	0.582261	1.02959	Down	PVA41	Vesicle-associated protein 4-1
BnaA10G0108500ZS	5.58643	10.0237	2.62835	4.61124	Down	RAT5	Histone H2A.6
BnaA10G0109000ZS	0.144711	0.212355	2.04337	4.13439	Up	MCD1	Protein MULTIPLE CHLOROPLAST DIVISION SITE 1
BnaA10G0116300ZS	1.36268	1.56516	0.467533	0.375404	Down	At4g39280	Phenylalanine--tRNA ligase alpha subunit, cytoplasmic
BnaA10G0125300ZS	1.12303	0.702062	2.80407	2.54445	Up	MKK6	Mitogen-activated protein kinase kinase 6
BnaA10G0128400ZS	1.41069	1.11327	2.94115	0.438855	Up	IQM5	IQ domain-containing protein IQM5
BnaA10G0133200ZS	3.81638	3.86019	7.85132	7.99821	Up	PP7	Serine/threonine-protein phosphatase 7
BnaA10G0138400ZS	5.07689	5.31216	2.10474	2.35948	Down	ycf54	Uncharacterized protein ycf54
BnaA10G0145600ZS	2.37936	3.77836	0.88176	0.637708	Down	/	/
BnaA10G0155800ZS	0.310655	0.57729	0.879316	0.148997	Up	LECRK19	L-type lectin-domain containing receptor kinase I.9
BnaA10G0161400ZS	4.21027	7.61884	1.48922	2.66965	Down	STOP2	Protein SENSITIVE TO PROTON RHIZOTOXICITY 2
BnaA10G0182800ZS	1.21939	1.52317	0.498755	0.582885	Down	BG	Basic 7S globulin
BnaA10G0189100ZS	7.43156	4.67739	16.5681	18.4351	Up	GLN1-1	Glutamine synthetase cytosolic isozyme 1-1
BnaA10G0202400ZS	11.9105	11.1277	24.65	22.4713	Up	/	/
BnaA10G0203000ZS	0.0507688	0	2.26238	3.7496	Up	LPPE2	Lipid phosphate phosphatase epsilon 2, chloroplastic
BnaA10G0218700ZS	28.5257	14.6811	11.7332	3.44699	Down	XTH5	Probable xyloglucan endotransglucosylase/hydrolase protein 5
BnaA10G0219800ZS	1.42258	2.61168	0.323761	0.261541	Down	/	/
BnaA10G0228100ZS	0.0145624	0.0415571	0.0788889	0.242991	Up	PTM	DDT domain-containing protein PTM
BnaA10G0231300ZS	0.434032	0.268911	1.4718	1.10206	Up	PUB34	U-box domain-containing protein 34
BnaA10G0258800ZS	7.44848	4.71005	1.8332	2.11911	Down	At5g07050	WAT1-related protein At5g07050
BnaA10G0265900ZS	0.863051	1.0027	1.78988	2.1417	Up	WCRKC1	Thioredoxin-like 3-1, chloroplastic
BnaA10G0284800ZS	0.994328	2.71974	4.01265	6.74366	Up	ZAT6	Zinc finger protein ZAT6
BnaA10G0286300ZS	0.184942	2.93866	0.743594	1.30135	Up	IPSP	Metal-independent phosphoserine phosphatase
BnaA10G0297600ZS	1.84381	1.83583	0.80565	0.77111	Down	MYB3R5	Transcription factor MYB3R-5
BnaA10G0297700ZS	4.24388	3.7313	2.12151	1.51324	Down	PRT6	E3 ubiquitin-protein ligase PRT6
BnaA10G0298100ZS	0.784996	3.60913	2.26916	1.08322	Up	At5g40670	Cystinosin homolog
BnaA10G0298800ZS	2.1358	1.66274	0.766956	0.387279	Down	/	/
BnaA10G0298900ZS	1.10376	0.563189	0.378382	0.129195	Down	Os11g0706600	Thaumatin-like protein
BnaA10G0301300ZS	1.93392	1.7063	0.917825	0.702147	Down	BHLH140	Transcription factor bHLH140
BnaC01G0002000ZS	2.68296	5.58318	6.43211	11.5936	Up	/	/
BnaC01G0010500ZS	0.547266	0.532009	4.14302	1.99081	Up	/	/
BnaC01G0017700ZS	0.830855	0.803604	0.0888797	0.163309	Down	/	/
BnaC01G0030800ZS	1.66739	2.29165	0.100264	0.207272	Down	/	/
BnaC01G0032100ZS	0.0754872	0.0529058	0.181833	0.127444	Up	NRPB1	DNA-directed RNA polymerase II subunit 1
BnaC01G0060500ZS	0.204386	0.313925	0	0	Down	SUD1	Probable E3 ubiquitin ligase SUD1
BnaC01G0060600ZS	0.250455	0.432851	0	0.0176217	Down	SUD1	Probable E3 ubiquitin ligase SUD1
BnaC01G0077200ZS	0.863911	1.24191	2.15364	2.46604	Up	CBP60F	Calmodulin-binding protein 60 F
BnaC01G0106500ZS	52.7321	21.3168	18.8367	3.73217	Down	FLZ2	FCS-Like Zinc finger 2
BnaC01G0106600ZS	13.4146	15.8134	4.05337	3.55672	Down	/	/
BnaC01G0112700ZS	43.2515	29.3429	18.602	8.9705	Down	PR5K	PR5-like receptor kinase
BnaC01G0113500ZS	14.4432	8.51993	6.57375	3.45615	Down	At2g27500	Glucan endo-1,3-beta-glucosidase 14
BnaC01G0116400ZS	3.84266	2.0977	9.40291	6.8686	Up	/	/
BnaC01G0121500ZS	2.41922	1.62903	0.311775	0.38255	Down	/	/
BnaC01G0124300ZS	0.026874	0	0.630635	0.270094	Up	/	/
BnaC01G0165800ZS	3.19606	8.58246	1.125	3.10454	Down	SP1L5	Protein SPIRAL1-like 5
BnaC01G0167800ZS	2.05758	1.78456	0.794076	0.683853	Down	At5g25290	F-box protein At5g25290
BnaC01G0200900ZS	0.51684	0.38706	1.59638	2.68134	Up	/	/
BnaC01G0210400ZS	1.21988	0.875848	0.412899	0.185218	Down	VP22-1	Vacuolar protein sorting-associated protein 22 homolog 1
BnaC01G0228400ZS	10.8642	7.08429	29.8884	15.9866	Up	TIP2-2	Probable aquaporin TIP2-2
BnaC01G0235200ZS	0	0	0.14985	0.181296	Up	ABCE1	ABC transporter E family member 1
BnaC01G0247300ZS	3.82897	2.7484	1.40604	1.2026	Down	CPN60B3	Chaperonin 60 subunit beta 3, chloroplastic
BnaC01G0259400ZS	1.08854	1.32201	0	0.116054	Down	/	/
BnaC01G0259500ZS	1.72826	2.45925	0	0.230996	Down	/	/
BnaC01G0263300ZS	51.7787	49.7034	10.7941	9.43741	Down	/	/
BnaC01G0271000ZS	0.251069	1.57759	1.22806	0.489583	Up	MYB77	Transcription factor MYB77
BnaC01G0273000ZS	4.90052	2.5469	2.46487	1.19107	Down	/	/
BnaC01G0277800ZS	0.98673	1.20008	3.82215	3.85049	Up	/	/
BnaC01G0303400ZS	0.0785881	0.152275	0.725701	1.62442	Up	/	/
BnaC01G0326200ZS	0.0178764	0	0.370407	0.397478	Up	At4g02000	Uncharacterized protein At4g02000
BnaC01G0326300ZS	0	0	0.356543	0.776342	Up	/	/
BnaC01G0330500ZS	2.25653	1.17833	0.915931	0.496368	Down	RSS3	Protein RICE SALT SENSITIVE 3
BnaC01G0331400ZS	4.09261	3.70064	12.7857	10.7239	Up	RID3	Protein ROOT INITIATION DEFECTIVE 3
BnaC01G0331600ZS	1.18648	1.11856	2.47327	0.528154	Up	PUB19	U-box domain-containing protein 19
BnaC01G0341400ZS	0.93388	0.450162	0	0	Down	At5g19510	Elongation factor 1-beta 2
BnaC01G0345400ZS	3.46723	3.25704	1.08227	1.44314	Down	/	/
BnaC01G0375600ZS	28.5883	27.5301	10.353	10.3062	Down	SRS7	Protein SHI RELATED SEQUENCE 7
BnaC01G0377600ZS	8.29045	3.49873	0.698012	1.11757	Down	/	/
BnaC01G0380100ZS	1.11711	0.527773	0.0108043	0.0445346	Down	/	/
BnaC01G0401900ZS	0.0242345	0	0.799642	1.04472	Up	RH39	DEAD-box ATP-dependent RNA helicase 39
BnaC01G0433000ZS	0.458955	0.511865	1.19111	1.14225	Up	FAB1B	1-phosphatidylinositol-3-phosphate 5-kinase FAB1B
BnaC01G0455900ZS	0.422969	0.582183	0.0354872	0	Down	MAP2B	Methionine aminopeptidase 2B
BnaC01G0483700ZS	2.67605	3.75594	5.78191	9.01832	Up	At5g19025	Uncharacterized protein At5g19025
BnaC01G0483800ZS	5.63886	5.55372	11.6691	12.0213	Up	BPM2	BTB/POZ and MATH domain-containing protein 2
BnaC01G0484100ZS	2.81042	1.61092	7.90627	5.30259	Up	At3g06035	Uncharacterized GPI-anchored protein At3g06035
BnaC01G0484200ZS	2.51319	3.29126	5.20454	6.64177	Up	CHR12	Probable ATP-dependent DNA helicase CHR12
BnaC01G0484300ZS	3.14208	3.95677	8.43931	9.5451	Up	CHR12	Probable ATP-dependent DNA helicase CHR12
BnaC01G0484400ZS	3.78905	3.98813	12.2244	9.1391	Up	At2g14510	Leucine-rich repeat receptor-like serine/threonine-protein kinase At2g14510
BnaC01G0484900ZS	10.3773	3.7159	61.5828	37.6567	Up	At3g05950	Germin-like protein subfamily 1 member 7
BnaC01G0485100ZS	7.35313	5.4976	34.1603	16.5173	Up	HIPP43	Heavy metal-associated isoprenylated plant protein 43
BnaC01G0485400ZS	15.2991	19.817	77.6824	57.7915	Up	RCI2B	Hydrophobic protein RCI2B
BnaC01G0485900ZS	1.22957	0.888379	4.03112	2.19761	Up	BHLH150	Transcription factor bHLH150
BnaC01G0487600ZS	0	0.0464284	0.476894	0.743674	Up	/	/
BnaC01G0487700ZS	0	0	0.302936	0.79505	Up	/	/
BnaC01G0488000ZS	6.91349	5.43064	16.202	14.0787	Up	RWA2	Protein REDUCED WALL ACETYLATION 2
BnaC01G0492300ZS	0.324121	0.676389	0.859418	1.86241	Up	AFP3	Ninja-family protein AFP3
BnaC01G0493000ZS	1.47735	0.932234	4.18226	2.15314	Up	At3g17800	UV-B-induced protein At3g17800, chloroplastic
BnaC01G0493600ZS	13.9329	8.26491	35.0968	18.8918	Up	YNL320W	Uncharacterized membrane protein YNL320W
BnaC01G0493700ZS	9.91015	6.08374	21.5242	13.456	Up	mrpl23	54S ribosomal protein L23, mitochondrial
BnaC01G0493800ZS	0.398059	0.323035	0.953375	0.675203	Up	At3g26840	Acyltransferase-like protein At3g26840, chloroplastic
BnaC01G0494400ZS	25.7921	20.653	52.1476	45.7837	Up	HAT5	Homeobox-leucine zipper protein HAT5
BnaC01G0494800ZS	1.50229	1.28464	4.22711	2.92505	Up	/	/
BnaC01G0495200ZS	2.6986	2.54963	6.02894	5.06889	Up	SNL1	Paired amphipathic helix protein Sin3-like 1
BnaC01G0496800ZS	0.0281763	0.374953	0.826424	1.41815	Up	SS2	Starch synthase 2, chloroplastic/amyloplastic
BnaC01G0502600ZS	14.7885	14.4998	31.2638	32.9305	Up	DSP3	Tyrosine-protein phosphatase DSP3
BnaC01G0502800ZS	9.63751	6.4865	19.749	13.672	Up	At3g02880	Probable inactive receptor kinase At3g02880
BnaC01G0503100ZS	1.8406	2.25927	4.02157	7.23542	Up	UVR8	Ultraviolet-B receptor UVR8
BnaC01G0503300ZS	3.03553	2.89823	6.46638	8.02908	Up	SPBC543.02c	DnaJ homolog subfamily C member 7 homolog
BnaC01G0506100ZS	0.296907	0.215476	1.85595	1.98377	Up	/	Polcalcin Bra r 2
BnaC01G0506200ZS	5.3885	5.70733	11.4069	15.0161	Up	PUB45	U-box domain-containing protein 45
BnaC01G0507600ZS	1.76851	0.85293	3.77543	1.98635	Up	QKY	Protein QUIRKY
BnaC01G0507700ZS	1.54136	1.18654	4.217	3.60907	Up	GLCAT14A	Beta-glucuronosyltransferase GlcAT14A
BnaC01G0510100ZS	0.939832	0.727613	3.9118	1.55244	Up	D14	Strigolactone esterase D14
BnaC01G0512000ZS	8.98609	12.1692	21.9499	31.8122	Up	/	/
BnaC01G0512300ZS	6.80404	5.88761	17.452	15.8696	Up	AHL19	AT-hook motif nuclear-localized protein 19
BnaC01G0513300ZS	4.32961	2.77213	9.0167	7.25884	Up	sti1	Heat shock protein sti1 homolog
BnaC01G0513400ZS	19.6868	12.2558	43.2382	32.3701	Up	IAA16	Auxin-responsive protein IAA16
BnaC01G0513500ZS	17.0719	12.9219	44.1259	28.6763	Up	At3g04780	PITH domain-containing protein At3g04780
BnaC01G0513600ZS	44.9064	38.0306	108.957	91.7205	Up	RPS3A	40S ribosomal protein S3a
BnaC01G0513800ZS	0.493142	0.561508	1.33687	1.42018	Up	HST1	Protein HASTY 1
BnaC01G0514000ZS	0.286926	0.443405	1.15169	1.00458	Up	At3g04930	Probable transcription factor At3g04930
BnaC01G0515300ZS	0.188206	0.140711	0.62303	0.446393	Up	OFUT23	O-fucosyltransferase 23
BnaC01G0515800ZS	3.32324	3.76485	7.58388	7.93878	Up	ACBP4	Acyl-CoA-binding domain-containing protein 4
BnaC02G0002800ZS	0.0100413	0.00953889	0.127818	0.184656	Up	FRB1	Protein FRIABLE 1
BnaC02G0007800ZS	3.23635	2.21537	1.50013	1.02696	Down	IMPA9	Importin subunit alpha-9
BnaC02G0013700ZS	0.412884	0.682616	0.171589	0.21811	Down	EMB175	Pentatricopeptide repeat-containing protein At5g03800
BnaC02G0014000ZS	45.93	38.2434	19.9695	16.1759	Down	/	Malate synthase, glyoxysomal
BnaC02G0016200ZS	8.41404	7.47208	4.18409	3.53455	Down	NAC078	NAC domain-containing protein 78
BnaC02G0017200ZS	41.9695	29.9941	20.8274	11.7143	Down	ACR12	ACT domain-containing protein ACR12
BnaC02G0017300ZS	2.74494	2.30557	1.08832	0.837755	Down	DIVARICATA	Transcription factor DIVARICATA
BnaC02G0018100ZS	38.5965	32.4719	19.0168	15.9324	Down	RPS17D	40S ribosomal protein S17-4
BnaC02G0025300ZS	11.9862	8.59669	5.71599	4.10064	Down	At5g06750	Probable protein phosphatase 2C 68
BnaC02G0025800ZS	3.40184	5.31823	1.53067	0.923045	Down	CYP93A1	3,9-dihydroxypterocarpan 6A-monooxygenase
BnaC02G0027300ZS	0.049386	0.0241176	0.390101	0.272654	Up	ERF115	Ethylene-responsive transcription factor ERF115
BnaC02G0029500ZS	1.44574	0.804577	0.72148	0.333027	Down	At5g07800	Flavin-containing monooxygenase FMO GS-OX-like 9
BnaC02G0039300ZS	8.21311	5.57256	3.37021	2.31384	Down	/	/
BnaC02G0039400ZS	13.6069	11.0867	5.8464	3.7247	Down	IPS3	Probable inositol 3-phosphate synthase isozyme 3
BnaC02G0039500ZS	1.93096	1.72723	0.575652	0.715855	Down	/	/
BnaC02G0040300ZS	0.375588	0.181741	2.16068	1.16081	Up	DTX28	Protein DETOXIFICATION 28
BnaC02G0082500ZS	0.194612	0.158006	0.519522	0.804465	Up	LHP1	Chromo domain-containing protein LHP1
BnaC02G0085800ZS	24.7236	21.3178	11.3303	10.0848	Down	NCBP	Eukaryotic translation initiation factor NCBP
BnaC02G0086800ZS	0	0	0.877604	3.73359	Up	/	/
BnaC02G0095200ZS	85.0462	121.884	36.7345	52.2485	Down	ASP2	Aspartate aminotransferase, cytoplasmic isozyme 1
BnaC02G0107900ZS	2.42754	3.06815	1.06637	1.30305	Down	OEP61	Outer envelope protein 61
BnaC02G0108600ZS	1.88783	1.94322	0.669164	0.865846	Down	EMB2758	Pentatricopeptide repeat-containing protein At4g33990
BnaC02G0116800ZS	0.147928	0.107031	0.457279	0.279934	Up	REV	Homeobox-leucine zipper protein REVOLUTA
BnaC02G0125700ZS	1.4504	1.05727	3.33658	3.67255	Up	At5g59670	Receptor-like protein kinase At5g59670
BnaC02G0130200ZS	0	0	0.352169	0.355104	Up	NAC006	NAC domain-containing protein 6
BnaC02G0142600ZS	0.622042	1.53175	0.0388424	0.116265	Down	NLE1	Notchless protein homolog
BnaC02G0158200ZS	9.94215	10.3204	2.2497	2.92648	Down	CBR1	NADH--cytochrome b5 reductase 1
BnaC02G0171400ZS	4.76307	4.0131	10.4847	7.99225	Up	/	/
BnaC02G0174200ZS	0.933804	0.856908	4.07019	4.14337	Up	/	/
BnaC02G0181400ZS	1.55576	1.64187	3.31967	4.99885	Up	/	/
BnaC02G0186200ZS	22.8046	11.7241	67.7148	27.022	Up	LTI65	Low-temperature-induced 65 kDa protein
BnaC02G0187200ZS	0.169661	1.30637	0	0.0293329	Down	/	/
BnaC02G0195000ZS	0.217523	0.274462	1.3541	1.67303	Up	At1g74360	Probable LRR receptor-like serine/threonine-protein kinase At1g74360
BnaC02G0205900ZS	0	0.222219	0.389066	0	Up	PXMT1	Paraxanthine methyltransferase 1
BnaC02G0216800ZS	1.34269	3.63469	12.3299	9.25593	Up	LKR/SDH	Alpha-aminoadipic semialdehyde synthase
BnaC02G0224600ZS	1.10248	1.30763	4.77438	6.79836	Up	/	/
BnaC02G0228700ZS	0.610868	1.11756	0	0	Down	/	/
BnaC02G0238300ZS	0.0502443	0.0489868	0.157301	0.18578	Up	AGO7	Protein argonaute 7
BnaC02G0282400ZS	2.15264	2.9646	0.62817	1.45502	Down	CHLP	Geranylgeranyl diphosphate reductase, chloroplastic
BnaC02G0296600ZS	4.51631	4.96842	9.58898	11.4395	Up	At2g20620	UPF0725 protein At2g20620
BnaC02G0306900ZS	0.562564	0.299938	2.87675	3.75736	Up	LAX3	Auxin transporter-like protein 3
BnaC02G0307900ZS	7.08233	3.78963	17.8039	9.12051	Up	NIA2	Nitrate reductase [NADH], clone PBNBR1412
BnaC02G0316700ZS	0	0	0.20125	0.475325	Up	/	/
BnaC02G0341200ZS	1.603	7.69181	0.0675766	2.13179	Down	SAG21	Protein SENESCENCE-ASSOCIATED GENE 21, mitochondrial
BnaC02G0345300ZS	0.382652	0.509133	0	0	Down	/	/
BnaC02G0346700ZS	3.14176	4.38092	11.0303	10.8811	Up	/	/
BnaC02G0374900ZS	0.441656	0.337844	1.11213	0.751404	Up	/	/
BnaC02G0391200ZS	0.0164846	0	0.289196	0.279888	Up	ANTR5	Probable anion transporter 5
BnaC02G0393100ZS	0.191431	0.237905	0.639801	0.694228	Up	/	/
BnaC02G0395000ZS	0	0	0.580534	0.689227	Up	RAN1	Copper-transporting ATPase RAN1
BnaC02G0396500ZS	0.495805	0.104907	2.33773	2.56551	Up	/	/
BnaC02G0419500ZS	2.17679	2.4086	1.04705	0.717487	Down	NUDT2	Nudix hydrolase 2
BnaC02G0425600ZS	7.97479	8.99575	16.5888	19.6432	Up	/	/
BnaC02G0426900ZS	1.80447	1.03404	6.50667	4.28671	Up	SEH1	Protein SEH1
BnaC02G0428200ZS	0.0317726	0.0310709	0.305325	0.335448	Up	/	/
BnaC02G0428300ZS	0.0234578	0.0238394	0.457849	0.247893	Up	/	/
BnaC02G0434500ZS	0.476512	0.423609	1.62281	1.12611	Up	At2g02240	F-box protein At2g02240
BnaC02G0434700ZS	6.74047	9.90212	14.0086	19.6397	Up	PP2B10	F-box protein PP2-B10
BnaC02G0435600ZS	0	0.031273	0.579005	1.60243	Up	/	/
BnaC02G0436100ZS	0.335134	0.162506	0.875297	0.530958	Up	ZHD3	Zinc-finger homeodomain protein 3
BnaC02G0441200ZS	4.30771	2.37037	0.591013	0.83782	Down	/	/
BnaC02G0441400ZS	1.15533	1.49843	0.151077	0.208017	Down	/	/
BnaC02G0443000ZS	2.5543	2.08965	5.5484	6.59256	Up	/	/
BnaC02G0449000ZS	5.75445	6.28304	2.29318	2.39831	Down	NIMIN-2	Protein NIM1-INTERACTING 2
BnaC02G0451000ZS	1.99897	1.85316	0.0744073	0.234559	Down	RPL22B	60S ribosomal protein L22-2
BnaC02G0456300ZS	1.91396	0.920148	4.31155	4.10345	Up	/	/
BnaC02G0465300ZS	0.189753	0.137366	1.02937	1.01528	Up	LBD25	LOB domain-containing protein 25
BnaC02G0466100ZS	0.183841	0.336824	0.0160563	0.0325537	Down	GLPK	Glycerol kinase
BnaC02G0480600ZS	0.217822	0	2.79102	4.43374	Up	/	/
BnaC02G0483500ZS	8.52579	4.83599	3.0436	1.49027	Down	NSP5	Nitrile-specifier protein 5
BnaC02G0505700ZS	0.671623	1.00797	2.85057	2.59117	Up	/	/
BnaC02G0510400ZS	11.5702	14.1539	46.9633	49.2158	Up	HPAT1	Hydroxyproline O-arabinosyltransferase 1
BnaC02G0515000ZS	4.93985	5.16808	17.3654	17.3768	Up	DMR6	Protein DOWNY MILDEW RESISTANCE 6
BnaC02G0515900ZS	0.212846	0.214632	0.684094	0.733476	Up	At1g59620	Probable disease resistance protein At1g59620
BnaC02G0516300ZS	0.0338835	0.234524	0.733079	0.887319	Up	/	/
BnaC02G0522200ZS	0.139609	0.307852	3.27321	4.2646	Up	UXS4	UDP-glucuronic acid decarboxylase 4
BnaC02G0526300ZS	0.791674	1.00645	2.24065	2.54977	Up	/	/
BnaC02G0528100ZS	0.174598	0.883747	2.38166	1.94492	Up	ERF114	Ethylene-responsive transcription factor ERF114
BnaC02G0530600ZS	0.38944	0.660322	0.929292	1.35569	Up	CXE20	Probable carboxylesterase 120
BnaC02G0532300ZS	1.15916	0.49574	2.56592	2.10708	Up	CDF1	Cyclic dof factor 1
BnaC02G0535900ZS	7.56146	4.91874	17.1963	12.7812	Up	/	/
BnaC02G0538400ZS	1.81203	1.83247	6.39782	5.29822	Up	/	/
BnaC02G0538500ZS	4.10489	6.06991	11.1671	14.4324	Up	NAC102	NAC domain-containing protein 102
BnaC02G0538600ZS	0.705034	1.04383	1.92693	3.00833	Up	BGAL6	Beta-galactosidase 6
BnaC02G0540400ZS	3.33669	6.10761	9.98843	18.9076	Up	At5g64080	Non-specific lipid-transfer protein-like protein At5g64080
BnaC02G0542300ZS	11.9729	15.3091	35.9278	32.4956	Up	/	/
BnaC02G0542900ZS	5.54965	2.47621	11.7664	6.03161	Up	OPT4	Oligopeptide transporter 4
BnaC02G0544300ZS	0.528244	0.638237	1.12075	1.27442	Up	/	/
BnaC02G0545300ZS	2.96262	1.29142	7.07557	3.78238	Up	PEP1	Elicitor peptide 1
BnaC02G0545600ZS	3.54436	2.62051	8.31242	6.07116	Up	AGL27	Agamous-like MADS-box protein AGL27
BnaC02G0547300ZS	0.932969	1.11489	2.06061	2.60202	Up	ayr1	NADPH-dependent 1-acyldihydroxyacetone phosphate reductase
BnaC02G0548300ZS	1.27138	1.72983	4.97873	6.17636	Up	/	/
BnaC02G0548500ZS	2.22784	1.50623	6.06917	3.67645	Up	BHLH99	Transcription factor bHLH99
BnaC02G0549400ZS	3.56805	2.48819	10.7942	6.938	Up	/	/
BnaC02G0549900ZS	2.65157	2.52763	8.24925	7.84591	Up	ERDJ2B	DnaJ protein ERDJ2B
BnaC02G0551700ZS	5.39013	3.031	30.7838	23.9886	Up	/	/
BnaC02G0551800ZS	0.530093	0.29714	1.29645	0.683304	Up	/	/
BnaC02G0552100ZS	5.18328	3.39472	11.1148	7.84448	Up	FH6	Formin-like protein 6
BnaC02G0552200ZS	1.28962	0.903368	3.0651	1.82192	Up	At1g11820	Glucan endo-1,3-beta-glucosidase 1
BnaC02G0552300ZS	8.15353	3.29706	17.6328	8.54928	Up	AZF1	Zinc finger protein AZF1
BnaC02G0552400ZS	12.5592	6.5914	31.4087	15.1709	Up	LBD37	LOB domain-containing protein 37
BnaC02G0553800ZS	8.12508	6.49872	19.8074	27.568	Up	/	L-ascorbate oxidase homolog
BnaC02G0554300ZS	1.54336	0.815945	5.58798	3.5977	Up	MAPKKK5	Mitogen-activated protein kinase kinase kinase 5
BnaC02G0555100ZS	3.75034	3.68751	11.8642	12.0609	Up	ENY	Zinc finger protein ENHYDROUS
BnaC02G0555500ZS	13.2984	13.5878	33.108	35.6939	Up	/	/
BnaC02G0555800ZS	15.2547	18.0955	37.4962	36.8223	Up	GAMMACA1	Gamma carbonic anhydrase 1, mitochondrial
BnaC02G0556300ZS	0.828012	0.637453	3.71398	4.27502	Up	/	/
BnaC02G0556400ZS	5.52773	6.31715	11.2442	14.2651	Up	APRF1	Protein ANTHESIS POMOTING FACTOR 1
BnaC02G0556800ZS	2.79345	3.09605	8.5387	8.4586	Up	/	/
BnaC03G0001800ZS	0.522489	0.231034	2.70215	3.99304	Up	/	/
BnaC03G0002000ZS	0.851577	0.945106	1.79496	2.38927	Up	/	/
BnaC03G0002100ZS	1.63825	0.75177	3.6765	3.07921	Up	At5g37450	Probable LRR receptor-like serine/threonine-protein kinase At5g37450
BnaC03G0043700ZS	7.60116	8.19693	3.22904	2.7677	Down	RPL17	50S ribosomal protein L17, chloroplastic
BnaC03G0044300ZS	3.05475	2.73387	1.16764	1.31104	Down	NRPB4	DNA-directed RNA polymerase II subunit 4
BnaC03G0046600ZS	6.96082	5.25831	2.04634	2.05973	Down	RABH1E	Ras-related protein RABH1e
BnaC03G0047200ZS	10.7839	7.01236	3.49123	2.51534	Down	DTX28	Protein DETOXIFICATION 28
BnaC03G0048200ZS	1.50758	2.01448	0.347844	0.878299	Down	MBR2	E3 ubiquitin-protein ligase MBR2
BnaC03G0049700ZS	2.50445	1.43319	1.10033	0.566427	Down	/	/
BnaC03G0050300ZS	1.59819	1.55926	0.678792	0.725043	Down	SPS2	Probable sucrose-phosphate synthase 2
BnaC03G0065700ZS	0.336476	0.173155	0.75584	0.616919	Up	LA1	Protein LAZY 1
BnaC03G0114000ZS	39.6795	26.4525	83.6131	76.238	Up	HIS2B	Histone H2B
BnaC03G0114300ZS	65.8389	56.9166	135.461	146.975	Up	ADF4	Actin-depolymerizing factor 4
BnaC03G0115600ZS	45.5414	26.8014	94.5592	80.8044	Up	hh4	Histone H4
BnaC03G0117900ZS	0	0	0.227956	0.348439	Up	MBD5	Methyl-CpG-binding domain-containing protein 5
BnaC03G0118100ZS	3.39545	3.26768	6.93489	12.1115	Up	/	/
BnaC03G0152900ZS	8.63211	9.74318	1.73792	2.16834	Down	/	/
BnaC03G0172500ZS	0.116117	0.169506	0	0	Down	DRIP2	E3 ubiquitin protein ligase DRIP2
BnaC03G0178600ZS	1.03773	1.18933	3.78702	2.75229	Up	THG1	tRNA(His) guanylyltransferase 1
BnaC03G0185000ZS	8.02179	6.94632	3.90127	3.19044	Down	PDIL2-3	Protein disulfide-isomerase 2-3
BnaC03G0190200ZS	1.68172	1.31114	4.69865	5.7282	Up	GSTU19	Glutathione S-transferase U19
BnaC03G0222400ZS	8.02276	8.71144	2.31022	2.8124	Down	/	/
BnaC03G0224300ZS	0	0	0.80256	0.81997	Up	/	/
BnaC03G0232300ZS	2.20456	0.982917	5.62471	2.43972	Up	PYL6	Abscisic acid receptor PYL6
BnaC03G0260200ZS	0.843064	1.36944	0.145026	0.0857572	Down	AGL6	Agamous-like MADS-box protein AGL6
BnaC03G0273300ZS	0.0243961	0	0.877688	0.923676	Up	/	/
BnaC03G0295700ZS	0.766317	0.741071	2.23371	2.28397	Up	/	/
BnaC03G0306900ZS	0.194762	3.87215	1.10482	1.78851	Up	OSM34	Osmotin-like protein OSM34
BnaC03G0313100ZS	0.0688453	0.05856	0.224663	0.843227	Up	CRK40	Cysteine-rich receptor-like protein kinase 40
BnaC03G0313300ZS	8.47717	12.55	39.2282	31.8956	Up	/	/
BnaC03G0313400ZS	6.23601	8.35186	32.2963	23.8948	Up	/	/
BnaC03G0313600ZS	0	0.0712766	0.181072	0.448914	Up	CRK39	Putative cysteine-rich receptor-like protein kinase 39
BnaC03G0313700ZS	1.21312	1.55766	4.92111	3.63538	Up	CRK39	Putative cysteine-rich receptor-like protein kinase 39
BnaC03G0313800ZS	0.0965029	0.0924193	0.50365	0.687803	Up	/	/
BnaC03G0314100ZS	0.111997	0.0427811	1.07344	2.46479	Up	VHA-a3	V-type proton ATPase subunit a3
BnaC03G0316600ZS	5.64569	4.31329	13.583	19.2215	Up	SPCC777.06c	Putative hydrolase C777.06c
BnaC03G0317500ZS	1.18626	0.904084	3.34133	1.85484	Up	ACD6	Protein ACCELERATED CELL DEATH 6
BnaC03G0318600ZS	0.0271136	0.0394335	0.324628	0.335725	Up	At1g80960	F-box protein At1g80960
BnaC03G0318700ZS	0.0309595	0.0612039	1.49545	0.940931	Up	HMG1	3-hydroxy-3-methylglutaryl-coenzyme A reductase 1
BnaC03G0323700ZS	0.0179383	0.0537342	0.22106	0.396822	Up	SKIP17	F-box protein SKIP17
BnaC03G0324200ZS	3.55197	2.59541	1.14771	0.766861	Down	At4g39756	Putative F-box/kelch-repeat protein At4g39756
BnaC03G0344300ZS	0.116465	0.320461	0.929613	0.99706	Up	TCP13	Transcription factor TCP13
BnaC03G0354600ZS	0.546493	1.8024	0.126755	0.383512	Down	/	Pathogenesis-related protein PR-4B
BnaC03G0356600ZS	0.484629	0.515657	1.70762	1.9448	Up	/	/
BnaC03G0365400ZS	1.45698	1.52218	0.650695	0.606412	Down	/	/
BnaC03G0376600ZS	0.0945212	0.0683723	1.21482	1.14815	Up	RPL4A	60S ribosomal protein L4-1
BnaC03G0378200ZS	0.397761	0.136026	1.18026	0.712669	Up	CPN60B3	Chaperonin 60 subunit beta 3, chloroplastic
BnaC03G0393800ZS	0	0	0.341181	2.28662	Up	/	/
BnaC03G0399300ZS	0.418321	0.722433	0	0.043581	Down	/	/
BnaC03G0401300ZS	0.777153	4.63072	0.0349797	0.247328	Down	F6'H1	Feruloyl CoA ortho-hydroxylase 1
BnaC03G0415400ZS	2.02762	1.65298	4.45849	4.21363	Up	/	/
BnaC03G0415600ZS	3.79898	3.08076	8.62592	8.36776	Up	/	/
BnaC03G0437500ZS	1.49311	2.48874	0.285649	0.214072	Down	FAHD1	Probable acylpyruvase FAHD1, mitochondrial
BnaC03G0448000ZS	0.636772	0.89895	0.143462	0.268709	Down	/	/
BnaC03G0456200ZS	29.4247	10.3073	69.9057	26.1827	Up	/	/
BnaC03G0475700ZS	3.5037	3.84925	1.76868	1.81186	Down	/	/
BnaC03G0493100ZS	0.732038	0.60825	2.31457	2.57727	Up	POP2	Gamma-aminobutyrate transaminase POP2, mitochondrial
BnaC03G0508200ZS	0.281647	0.426875	0.74991	0.863385	Up	CPK16	Calcium-dependent protein kinase 16
BnaC03G0510200ZS	0.540715	0.650882	1.91008	2.06329	Up	At2g18220	Nucleolar complex protein 2 homolog
BnaC03G0561600ZS	1.05652	2.49735	3.83942	12.1811	Up	/	/
BnaC03G0604300ZS	21.9725	17.3174	7.66675	4.55003	Down	/	/
BnaC03G0623100ZS	6.84234	5.16267	2.40803	1.15969	Down	CID12	Polyadenylate-binding protein-interacting protein 12
BnaC03G0649500ZS	0	0	0.352598	0.232922	Up	/	/
BnaC03G0672900ZS	0.085359	0.0540846	0.685219	1.38739	Up	At3g29680	BAHD acyltransferase At3g29680
BnaC03G0677400ZS	13.883	28.0553	1.66828	5.12828	Down	/	/
BnaC03G0711900ZS	5.73372	3.43267	2.46911	0.798611	Down	/	/
BnaC03G0719100ZS	0.483603	0.771755	1.81201	2.52879	Up	LSD1	Protein LSD1
BnaC03G0730500ZS	2.26695	2.09454	0.775185	0.632935	Down	APT3	Adenine phosphoribosyltransferase 3
BnaC03G0731900ZS	0.876152	0.399912	0.0502172	0.0254535	Down	/	/
BnaC03G0732000ZS	1.38495	1.31741	0.0378969	0.155426	Down	/	/
BnaC03G0741600ZS	6.84301	6.36216	2.91157	2.28059	Down	CYP21-1	Peptidyl-prolyl cis-trans isomerase CYP21-1
BnaC03G0745200ZS	3.06429	4.58995	1.37933	1.65191	Down	/	/
BnaC03G0759200ZS	0.733682	0.742134	2.27426	2.08015	Up	FRS9	Protein FAR1-RELATED SEQUENCE 9
BnaC03G0763600ZS	0.525254	0.638729	0	0	Down	HDG7	Homeobox-leucine zipper protein HDG7
BnaC03G0777500ZS	26.6426	21.8947	56.1103	45.4033	Up	/	/
BnaC03G0784600ZS	0.786088	0.760938	2.56345	1.87349	Up	MTERF5	Transcription termination factor MTERF5, chloroplastic
BnaC03G0800100ZS	1.02719	1.60376	0.178723	0.0331583	Down	/	/
BnaC03G0804400ZS	9.67054	22.6926	24.0801	61.0345	Up	BTG-26	Aldehyde dehydrogenase family 7 member A1
BnaC03G0809300ZS	3.97454	1.22689	9.18456	3.29935	Up	YLS3	Protein YLS3
BnaC04G0004900ZS	6.23802	3.39367	2.09011	1.3925	Down	FUM1	Fumarate hydratase 1, mitochondrial
BnaC04G0012000ZS	3.77811	4.23345	9.2675	8.93477	Up	/	/
BnaC04G0015500ZS	1.26313	1.26872	0.618914	0.606788	Down	/	/
BnaC04G0035200ZS	0.451303	1.30605	0.172622	0.537337	Down	PPC2	Phosphoenolpyruvate carboxylase 2
BnaC04G0043000ZS	0.628823	2.13668	0.204745	0.73796	Down	CHI	Endochitinase CHI
BnaC04G0061000ZS	1.15856	1.35967	0.443903	0.382186	Down	PEX11D	Peroxisomal membrane protein 11D
BnaC04G0071300ZS	0	0	0.960753	0.595449	Up	/	/
BnaC04G0100500ZS	1.41266	1.29067	0.606704	0.478015	Down	/	/
BnaC04G0101000ZS	1.80648	5.34714	3.86791	2.47658	Up	/	/
BnaC04G0143900ZS	2.46638	2.77336	0.555816	0.231312	Down	GAD2	Glutamate decarboxylase 2
BnaC04G0157900ZS	1.50729	2.01854	3.734	5.41293	Up	DOR	F-box protein DOR
BnaC04G0166800ZS	0.503649	0.416079	1.07322	1.11035	Up	BHLH10	Transcription factor bHLH10
BnaC04G0171500ZS	0.00934625	0.0268962	0.221324	0.26197	Up	PSBP1	Oxygen-evolving enhancer protein 2-1, chloroplastic
BnaC04G0177100ZS	2.29745	1.91136	5.33684	3.99749	Up	/	/
BnaC04G0179100ZS	0	0	0.472918	0.437294	Up	/	/
BnaC04G0186000ZS	0.0593814	0.115706	0.313679	0.906148	Up	At2g30660	Probable 3-hydroxyisobutyryl-CoA hydrolase 3
BnaC04G0206400ZS	0	0.212985	0.875661	1.72898	Up	At2g27500	Glucan endo-1,3-beta-glucosidase 14
BnaC04G0214800ZS	0.152426	0	5.49509	4.77786	Up	/	/
BnaC04G0228500ZS	0	0	4.05833	1.78117	Up	FER3	Ferritin-3, chloroplastic
BnaC04G0249200ZS	1.13067	1.42002	0.0497726	0.0761443	Down	/	/
BnaC04G0264900ZS	1.02917	1.19085	0.0867056	0.152701	Down	/	/
BnaC04G0276100ZS	1.77085	1.84691	0.347573	0.903516	Down	/	/
BnaC04G0283500ZS	0	0.0139392	0.12957	0.207684	Up	LECRK55	L-type lectin-domain containing receptor kinase V.5
BnaC04G0303500ZS	2.08171	2.04177	0.689946	0.462032	Down	ORG3	Transcription factor ORG3
BnaC04G0321500ZS	0.258098	1.71596	1.20749	0.177976	Up	NUDT1	Nudix hydrolase 1
BnaC04G0324600ZS	0.148745	0.0617217	0.533115	0.652083	Up	SKIP5	F-box protein SKIP5
BnaC04G0340100ZS	0.864636	1.84171	0.252918	0.812868	Down	At4g34215	Probable carbohydrate esterase At4g34215
BnaC04G0345700ZS	0	0	1.7012	3.49486	Up	/	/
BnaC04G0349600ZS	0	0	0.313431	0.318575	Up	/	/
BnaC04G0351400ZS	0.384676	0.662339	0	0	Down	ENO2	Bifunctional enolase 2/transcriptional activator
BnaC04G0359700ZS	1.1031	0.839607	2.39108	1.76339	Up	/	/
BnaC04G0361300ZS	0.0389332	0	0.496873	0.393678	Up	/	/
BnaC04G0396800ZS	4.31498	1.42806	9.56786	4.03684	Up	At1g18250	Thaumatin-like protein
BnaC04G0399100ZS	0.941433	0.984508	3.12045	2.86955	Up	CPK32	Calcium-dependent protein kinase 32
BnaC04G0415500ZS	2.64954	4.28304	7.35027	8.48762	Up	/	/
BnaC04G0422400ZS	2.94221	3.32534	0.833056	0.973082	Down	/	/
BnaC04G0423900ZS	3.8709	6.08827	1.2582	1.62601	Down	/	/
BnaC04G0430200ZS	1.71381	2.45431	7.97201	6.25564	Up	/	/
BnaC04G0440500ZS	1.78443	0.763515	4.14783	5.35944	Up	/	/
BnaC04G0443300ZS	0	0.432707	1.026	3.45755	Up	Os01g0813400	ADP-ribosylation factor 1
BnaC04G0481900ZS	3.01235	3.83294	9.77337	10.0141	Up	FIT	Transcription factor FER-LIKE IRON DEFICIENCY-INDUCED TRANSCRIPTION FACTOR
BnaC04G0497900ZS	0.724659	1.4534	0.0610788	0	Down	VPS36	Vacuolar protein sorting-associated protein 36
BnaC04G0535800ZS	13.0754	4.08023	26.5697	17.824	Up	/	/
BnaC04G0541200ZS	1.68219	1.38188	6.99894	8.87478	Up	/	/
BnaC04G0549500ZS	0.491098	0.555551	1.81961	1.3288	Up	/	/
BnaC04G0552100ZS	1.29153	1.23395	3.26248	2.85695	Up	RAX2	Transcription factor RAX2
BnaC04G0552800ZS	1.58709	1.46458	0.697992	0.692207	Down	SIGF	RNA polymerase sigma factor sigF, chloroplastic
BnaC04G0553200ZS	2.3309	1.97851	0.951208	0.898557	Down	NFYB8	Nuclear transcription factor Y subunit B-8
BnaC04G0565100ZS	3.0961	1.89274	1.17571	0.496593	Down	AVT1C	Amino acid transporter AVT1C
BnaC04G0565800ZS	0.0420622	0	1.68099	1.41374	Up	UPF2	Regulator of nonsense transcripts UPF2
BnaC04G0566100ZS	4.38425	2.35549	0.119459	0.299756	Down	PGPS1	CDP-diacylglycerol--glycerol-3-phosphate 3-phosphatidyltransferase 1, chloroplastic
BnaC04G0570300ZS	0.438443	0.316902	0.043471	0	Down	ARCA	Guanine nucleotide-binding protein subunit beta-like protein
BnaC05G0002000ZS	1.82205	1.84848	4.14203	3.81441	Up	RH41	DEAD-box ATP-dependent RNA helicase 41
BnaC05G0021900ZS	0.967594	1.05192	2.44145	2.10393	Up	/	/
BnaC05G0024200ZS	0.161716	0.208204	0.00831253	0.0514843	Down	FAO1	Long-chain-alcohol oxidase FAO1
BnaC05G0067500ZS	0.0319926	0	0.322347	0.266462	Up	dbl4	E3 ubiquitin-protein ligase dbl4
BnaC05G0085300ZS	1.10487	1.89076	3.72558	5.4361	Up	/	/
BnaC05G0085400ZS	1.13444	1.45389	2.88674	4.99662	Up	/	/
BnaC05G0085500ZS	0.0893442	0.275921	0.554849	0.961158	Up	CCA1	CCA tRNA nucleotidyltransferase, mitochondrial
BnaC05G0109100ZS	7.87281	7.10272	2.63632	2.67914	Down	/	/
BnaC05G0131400ZS	2.77345	1.74161	5.9669	4.27145	Up	/	/
BnaC05G0136000ZS	0.0220351	0.672668	0.954945	2.00077	Up	LON1	Lon protease homolog 1, mitochondrial
BnaC05G0162100ZS	2.59194	2.97189	0.784971	0.64045	Down	At1g75040	Pathogenesis-related protein 5
BnaC05G0199700ZS	14.7411	5.93787	36.5673	16.715	Up	DIR2	Dirigent protein 2
BnaC05G0232000ZS	0	0	1.57318	2.10142	Up	/	/
BnaC05G0240300ZS	0	0.0662481	0.827778	1.69399	Up	/	/
BnaC05G0309500ZS	0.189319	0.0939126	1.42563	1.84396	Up	/	/
BnaC05G0340100ZS	0.475557	1.10618	0.0340393	0.070154	Down	TSJT1	Stem-specific protein TSJT1
BnaC05G0341700ZS	0.64782	2.77129	1.33045	1.00388	Up	AOX3	Ubiquinol oxidase 3, mitochondrial
BnaC05G0343900ZS	0.604199	2.15148	0.0525468	0.108922	Down	LON1	Lon protease homolog 1, mitochondrial
BnaC05G0355500ZS	2.99972	1.98926	6.14856	4.01907	Up	/	/
BnaC05G0357200ZS	2.33689	2.84925	6.55489	6.16317	Up	/	/
BnaC05G0359500ZS	0	0	2.19947	1.15232	Up	/	/
BnaC05G0369100ZS	11.1752	21.4878	4.91737	9.61336	Down	/	/
BnaC05G0394900ZS	0.0283334	0.0136864	0.252828	0.830466	Up	/	/
BnaC05G0406500ZS	3.79313	0.239811	0.490426	2.32036	Down	tropC	2-oxoglutarate-dependent dioxygenase tropC
BnaC05G0413900ZS	0.352269	0.412797	0	0	Down	U2AF65A	Splicing factor U2af large subunit A
BnaC05G0442400ZS	0.574546	0.658321	0.102198	0.189698	Down	/	/
BnaC05G0469000ZS	0.103162	0.0999715	1.68443	1.21446	Up	/	/
BnaC05G0514100ZS	1.22705	1.74346	0.586176	0.437466	Down	/	/
BnaC05G0551600ZS	3.19424	5.82158	8.812	13.4379	Up	TRI1	Protein TRI1
BnaC05G0567100ZS	6.3042	5.85179	2.46622	2.31818	Down	/	/
BnaC05G0567700ZS	0.717684	0.625054	3.07389	2.97747	Up	At3g02290	E3 ubiquitin-protein ligase At3g02290
BnaC06G0011300ZS	0.603243	0.273913	1.64149	1.27549	Up	/	/
BnaC06G0015400ZS	0.0391715	0.0664657	0.281778	0.38948	Up	/	/
BnaC06G0041400ZS	0.952088	0.989604	0.211366	0.438701	Down	CXE4	Probable carboxylesterase 4, mitochondrial
BnaC06G0055000ZS	3.03616	4.19163	0	0.107396	Down	ICS1	Isochorismate synthase 1, chloroplastic
BnaC06G0064700ZS	4.097	3.6155	1.49946	1.6508	Down	/	/
BnaC06G0065400ZS	0	0	0.233451	0.254841	Up	/	/
BnaC06G0067500ZS	1.26977	1.54327	0.0545253	0.385229	Down	HSP26.5	26.5 kDa heat shock protein, mitochondrial
BnaC06G0113400ZS	0.820461	3.8048	0	0	Down	GAUT14	Probable galacturonosyltransferase 14
BnaC06G0125200ZS	0.267562	0.176415	1.59955	1.38939	Up	GRP10	Glycine-rich RNA-binding protein 10
BnaC06G0131500ZS	1.45945	1.19851	4.08641	3.89534	Up	RPPL1	Putative disease resistance RPP13-like protein 1
BnaC06G0132000ZS	4.4968	4.29107	11.1677	8.64217	Up	/	/
BnaC06G0137900ZS	3.971	5.76364	0.96976	0.990935	Down	GSTT3	Glutathione S-transferase T3
BnaC06G0140100ZS	2.22137	1.77476	0	0.203297	Down	MTX1	Mitochondrial outer membrane import complex protein METAXIN
BnaC06G0150500ZS	1.32129	2.15359	0.155278	0.216191	Down	At1g66430	Probable fructokinase-6, chloroplastic
BnaC06G0167200ZS	4.42364	3.59831	1.88085	1.59643	Down	SDH2-2	Succinate dehydrogenase [ubiquinone] iron-sulfur subunit 2, mitochondrial
BnaC06G0190100ZS	0	0	0.210989	0.565231	Up	GOS11	Golgi SNAP receptor complex member 1-1
BnaC06G0196200ZS	5.0651	3.17144	1.83304	1.00719	Down	/	/
BnaC06G0203300ZS	0.295493	1.11207	1.56309	3.36837	Up	/	/
BnaC06G0246700ZS	0.0834119	0.528482	0.754469	1.62508	Up	WRKY40	Probable WRKY transcription factor 40
BnaC06G0254300ZS	0.201717	1.69755	1.28297	6.03354	Up	LSH7	Protein LIGHT-DEPENDENT SHORT HYPOCOTYLS 7
BnaC06G0284400ZS	1.60515	1.4805	5.49512	3.33134	Up	SCPL2	Serine carboxypeptidase-like 2
BnaC06G0284900ZS	44.2518	45.2728	19.0973	21.0983	Down	/	/
BnaC06G0286200ZS	0.804769	0.793288	2.40013	1.80984	Up	PEPR1	Leucine-rich repeat receptor-like protein kinase PEPR1
BnaC06G0300300ZS	1.00537	0.813103	2.86402	3.57714	Up	AKR2B	Ankyrin repeat domain-containing protein 2B
BnaC06G0300500ZS	26.7303	32.9694	9.91158	11.7843	Down	ARF2-A	ADP-ribosylation factor 2-A
BnaC06G0323300ZS	1.966	2.22419	0.723127	0.685916	Down	/	/
BnaC06G0340000ZS	0	0	0.472994	0.435423	Up	/	/
BnaC06G0341000ZS	5.41752	5.58946	2.72712	2.62378	Down	FTSH1	ATP-dependent zinc metalloprotease FTSH 1, chloroplastic
BnaC06G0350500ZS	0.0189411	0	1.08818	0.619694	Up	TKPR2	Tetraketide alpha-pyrone reductase 2
BnaC06G0354200ZS	0.396822	0.574176	0.0222105	0	Down	/	/
BnaC06G0356600ZS	2.40898	1.89984	4.87694	3.90157	Up	At1g69160	Protein BIG GRAIN 1-like E
BnaC06G0359100ZS	0.750351	1.04816	0	0	Down	/	/
BnaC06G0381700ZS	1.81269	1.81735	6.49323	0.802329	Up	ERF021	Ethylene-responsive transcription factor ERF021
BnaC06G0394400ZS	1.48026	1.08372	0.705907	0.505567	Down	At4g11170	Putative disease resistance protein At4g11170
BnaC06G0408800ZS	16.4949	12.7101	6.37966	4.63038	Down	HVA22A	HVA22-like protein a
BnaC06G0409100ZS	0.0600723	0.0869849	0.508921	0.518565	Up	GSTU10	Glutathione S-transferase U10
BnaC06G0441000ZS	0.22892	0.0743704	0.914632	0.578088	Up	GA2OX1	Gibberellin 2-beta-dioxygenase 1
BnaC06G0444800ZS	0.38572	0.629889	0	0	Down	/	/
BnaC06G0453800ZS	0.0685693	0	0.641262	0.633166	Up	NOG1	Nucleolar GTP-binding protein 1
BnaC06G0454000ZS	2.62395	1.88749	8.36926	4.47263	Up	NIP6-1	Aquaporin NIP6-1
BnaC06G0454500ZS	0.273473	0.241323	1.72796	2.65466	Up	/	/
BnaC06G0454700ZS	0.0878808	0.0710939	6.24593	6.38482	Up	/	Mitochondrial outer membrane protein porin of 34 kDa
BnaC06G0454800ZS	0.0587602	0	4.80012	5.88593	Up	/	/
BnaC06G0454900ZS	0.0466862	0	3.567	3.18763	Up	/	/
BnaC06G0455200ZS	0.0534747	0.10377	0.374619	0.427849	Up	At1g80640	Probable receptor-like protein kinase At1g80640
BnaC07G0003900ZS	0	0	0.558514	0.64028	Up	GCL2	LanC-like protein GCL2
BnaC07G0005400ZS	0	0.0850098	1.32318	1.78609	Up	/	/
BnaC07G0021700ZS	0.74673	1.08877	0.0120079	0.0373199	Down	/	/
BnaC07G0022400ZS	11.9393	8.46655	25.5082	28.4645	Up	RPL31A	60S ribosomal protein L31-1
BnaC07G0024700ZS	0.104555	0	1.79007	2.23414	Up	/	/
BnaC07G0053100ZS	4.98328	3.7241	2.19554	1.50736	Down	ARID3	AT-rich interactive domain-containing protein 3
BnaC07G0058300ZS	1.17986	0.781616	2.75295	1.89116	Up	NAC022	NAC domain-containing protein 22
BnaC07G0059700ZS	0.80666	1.6326	4.95407	3.79333	Up	/	/
BnaC07G0070500ZS	0.0138442	0	0.287244	0.31783	Up	PCMP-H66	Pentatricopeptide repeat-containing protein At2g15690, mitochondrial
BnaC07G0072700ZS	0.0432555	0.129572	2.85763	2.49924	Up	/	/
BnaC07G0074700ZS	2.36319	2.36046	0.246946	0.661701	Down	AGO6	Protein argonaute 6
BnaC07G0081800ZS	0	0	0.996014	1.49195	Up	/	/
BnaC07G0085700ZS	1.70308	2.48799	4.6584	5.94528	Up	/	/
BnaC07G0088800ZS	2.16227	5.45419	5.65326	2.35241	Up	/	/
BnaC07G0125200ZS	0.0356523	0.169422	0.387855	0.798436	Up	PSAF	Photosystem I reaction center subunit III, chloroplastic
BnaC07G0159000ZS	30.345	25.7768	12.4266	12.5253	Down	PDCB5	PLASMODESMATA CALLOSE-BINDING PROTEIN 5
BnaC07G0181100ZS	0.924993	0.781154	0.0855583	0.0881665	Down	/	/
BnaC07G0182900ZS	0.422715	0.309655	4.87995	6.64493	Up	At5g08650	Translation factor GUF1 homolog, chloroplastic
BnaC07G0196000ZS	1.22024	1.69569	0.265591	0.33714	Down	/	/
BnaC07G0271400ZS	1.34403	1.88287	0.557458	0.650778	Down	/	/
BnaC07G0272200ZS	1.85597	1.91398	0.586841	0.714468	Down	/	/
BnaC07G0289800ZS	0.0331469	0	1.12074	0.868953	Up	/	/
BnaC07G0321900ZS	0	0	0.701435	1.71118	Up	/	/
BnaC07G0328800ZS	0.32068	0.21467	1.00744	0.485008	Up	GLR1.2	Glutamate receptor 1.2
BnaC07G0329800ZS	48.1084	105.435	20.0975	47.5974	Down	CRRSP55	Cysteine-rich repeat secretory protein 55
BnaC07G0339200ZS	1.82754	0.784144	4.61978	2.38394	Up	WVD2	Protein WAVE-DAMPENED 2
BnaC07G0342500ZS	0.101692	0.232923	0.288391	0.593894	Up	FRL4B	FRIGIDA-like protein 4b
BnaC07G0381400ZS	0	0	0.372402	0.61152	Up	/	/
BnaC07G0394800ZS	0.289875	0.222696	2.28692	0.954701	Up	PATL6	Patellin-6
BnaC07G0398500ZS	0.841122	0.685152	0.370536	0.134849	Down	SYP122	Syntaxin-122
BnaC07G0404800ZS	6.40663	5.08804	2.113	2.11781	Down	/	Dynein 8 kDa light chain, flagellar outer arm
BnaC07G0406500ZS	15.105	9.77968	7.49392	4.10642	Down	GATA17	GATA transcription factor 17
BnaC07G0409100ZS	1.67825	1.367	0.8448	0.610284	Down	INT4	Inositol transporter 4
BnaC07G0412000ZS	17.4679	15.658	8.05241	6.02895	Down	PRL1	Protein pleiotropic regulatory locus 1
BnaC07G0412600ZS	0.615819	0.823515	2.30151	3.38978	Up	At1g14650	Probable splicing factor 3A subunit 1
BnaC07G0412800ZS	8.22743	11.6793	22.2292	38.4252	Up	EXLB1	Expansin-like B1
BnaC07G0413000ZS	12.7197	13.7397	26.8001	29.0545	Up	UGLYAH	(S)-ureidoglycine aminohydrolase
BnaC07G0413500ZS	0.114701	1.72669	0.507355	3.51792	Up	BAM3	Beta-amylase 3, chloroplastic
BnaC07G0421700ZS	0.998721	2.79818	7.45897	7.52625	Up	/	/
BnaC07G0421800ZS	0.756711	0.204674	3.74546	1.2791	Up	/	/
BnaC07G0453200ZS	0.338469	0.554545	0.870288	1.63118	Up	/	/
BnaC07G0463200ZS	0.10911	0.114735	0.391423	0.546931	Up	PPH	Pheophytinase, chloroplastic
BnaC07G0470700ZS	21.3862	16.7291	5.73912	6.88349	Down	RHIP1	RGS1-HXK1-interacting protein 1
BnaC07G0479100ZS	0.714842	1.56185	1.74564	0.664814	Up	MEBL	Membrane protein of ER body-like protein
BnaC07G0505200ZS	2.66781	1.74782	7.00265	4.32615	Up	RSZ23	Serine/arginine-rich splicing factor RSZ23
BnaC08G0020000ZS	0.173327	0.0218105	0.516093	0.216232	Up	At1g05700	Probable LRR receptor-like serine/threonine-protein kinase At1g05700
BnaC08G0032000ZS	0.186044	0.827174	0	0.0281228	Down	LON1	Lon protease homolog 1, mitochondrial
BnaC08G0056200ZS	4.38355	2.6839	11.2663	8.14629	Up	/	/
BnaC08G0057600ZS	0	0	3.51396	4.47443	Up	/	/
BnaC08G0073700ZS	1.8345	1.62093	0.508048	0.375378	Down	/	/
BnaC08G0079400ZS	0	0	0.865203	0.41608	Up	/	/
BnaC08G0098200ZS	1.37554	2.41406	0.0370863	0.132217	Down	/	/
BnaC08G0105600ZS	4.16553	6.14986	9.09815	20.5825	Up	ERD15	Protein EARLY RESPONSIVE TO DEHYDRATION 15
BnaC08G0105700ZS	0	0	1.54868	2.67985	Up	/	/
BnaC08G0108300ZS	1.15907	2.42381	3.51452	5.10288	Up	PYRE-F	Uridine 5'-monophosphate synthase
BnaC08G0133300ZS	1.65512	3.13687	0.327177	0.253077	Down	/	/
BnaC08G0134100ZS	0.107	0	2.57306	3.11004	Up	/	/
BnaC08G0145600ZS	0.0515944	0.247938	3.15707	1.82665	Up	CRK5	CDPK-related kinase 5
BnaC08G0145900ZS	0.0179269	0	0.990581	0.722049	Up	mnmE	Probable tRNA modification GTPase MnmE
BnaC08G0161300ZS	0.15346	0.250423	0.862244	0.571297	Up	ABC1K7	Protein ACTIVITY OF BC1 COMPLEX KINASE 7, chloroplastic
BnaC08G0169200ZS	0.10028	0.241897	0.979258	1.07958	Up	EMB1027	Arginine--tRNA ligase, chloroplastic/mitochondrial
BnaC08G0184900ZS	0	0	0.951477	0.843597	Up	HAC1	Histone acetyltransferase HAC1
BnaC08G0188100ZS	0	0	0.552344	0.375059	Up	VPS53	Vacuolar protein sorting-associated protein 53 A
BnaC08G0201200ZS	2.09567	2.06621	6.08475	5.2048	Up	ITN1	Ankyrin repeat-containing protein ITN1
BnaC08G0202200ZS	6.47627	6.74888	14.6369	14.464	Up	FER3	Ferritin-3, chloroplastic
BnaC08G0207300ZS	0.146496	0.506846	0.637635	1.62963	Up	At1g11300	G-type lectin S-receptor-like serine/threonine-protein kinase At1g11300
BnaC08G0223900ZS	0.570058	0.971221	0.0648402	0.217433	Down	/	/
BnaC08G0253900ZS	0.651625	1.29282	0.149337	0.486162	Down	DHAR1	Glutathione S-transferase DHAR1, mitochondrial
BnaC08G0262300ZS	0.124461	0.092199	0.691128	0.614652	Up	ATL80	RING-H2 finger protein ATL80
BnaC08G0271000ZS	1.03596	0.28769	2.9487	1.8129	Up	/	/
BnaC08G0321400ZS	4.54149	4.05194	2.13495	1.74343	Down	PYRD	Dihydroorotate dehydrogenase (quinone), mitochondrial
BnaC08G0377300ZS	1.42962	0.796585	0.327543	0.056736	Down	CTPA3	Carboxyl-terminal-processing peptidase 3, chloroplastic
BnaC08G0377600ZS	0.43475	0.370578	0.0800682	0.110337	Down	/	/
BnaC08G0377800ZS	1.84387	2.86402	0.554327	0.937509	Down	ZED1	Non-functional pseudokinase ZED1
BnaC08G0377900ZS	0.637547	0.766099	0.192912	0.128399	Down	ZED1	Non-functional pseudokinase ZED1
BnaC08G0391700ZS	0	0	1.13353	3.5426	Up	/	/
BnaC08G0391800ZS	0	0	0.961506	5.36282	Up	/	/
BnaC08G0430300ZS	2.90915	2.78881	1.20533	1.05493	Down	At1g29880	Glycine--tRNA ligase, mitochondrial 1
BnaC08G0431900ZS	5.13265	13.1262	1.63378	4.74056	Down	REIL2	Cytoplasmic 60S subunit biogenesis factor REI1 homolog 2
BnaC08G0435300ZS	5.66229	6.63076	2.81223	3.01797	Down	RPL35	50S ribosomal protein L35, chloroplastic
BnaC08G0458600ZS	0.349887	0.226202	1.13685	0.769899	Up	GLK1	Transcription activator GLK1
BnaC08G0470000ZS	1.54494	1.91903	5.57124	5.19959	Up	/	/
BnaC08G0470200ZS	0.206187	0.201405	0.756115	0.773843	Up	/	/
BnaC08G0476800ZS	1.08783	0.852345	2.41271	2.59972	Up	/	/
BnaC08G0512000ZS	1.49499	0.54941	0.43876	0.13014	Down	DTX36	Protein DETOXIFICATION 36
BnaC08G0533400ZS	66.5966	61.3709	147.96	126.849	Up	A2	Elongation factor 1-alpha 2
BnaC08G0534000ZS	0.707664	0.55929	1.84698	1.25321	Up	PBL5	Probable serine/threonine-protein kinase PBL5
BnaC09G0003200ZS	1.05445	0.59681	3.64013	2.40133	Up	NAC69	NAC domain-containing protein 69
BnaC09G0005500ZS	0.0910151	0.219043	0.760291	1.19309	Up	At1g61180	Probable disease resistance protein At1g61180
BnaC09G0006000ZS	0.2667	0.243941	1.51417	0.97492	Up	MGP4	UDP-D-xylose:L-fucose alpha-1,3-D-xylosyltransferase MGP4
BnaC09G0021800ZS	0.720282	0.93257	2.73139	2.33025	Up	LIR1	Light-regulated protein 1, chloroplastic
BnaC09G0029600ZS	4.21451	7.09819	11.2267	17.542	Up	VTI13	Vesicle transport v-SNARE 13
BnaC09G0030000ZS	2.87609	3.71586	8.20881	9.361	Up	AHP2	Histidine-containing phosphotransfer protein 2
BnaC09G0034500ZS	0.303631	0.127265	1.10112	1.44018	Up	GGT1	Glutathione hydrolase 1
BnaC09G0037400ZS	0	0	0.605965	0.831515	Up	TOPP2	Serine/threonine-protein phosphatase PP1 isozyme 2
BnaC09G0053900ZS	3.47659	0.688226	0.0716583	0.144248	Down	At5g11400	Putative inactive serine/threonine-protein kinase At5g11400
BnaC09G0130900ZS	5.42921	3.99739	2.60334	1.48648	Down	/	/
BnaC09G0133000ZS	0.295566	0.261239	1.11027	1.02057	Up	DGK5	Diacylglycerol kinase 5
BnaC09G0137600ZS	1.75306	1.08131	3.78457	3.29211	Up	BHLH125	Transcription factor bHLH125
BnaC09G0139700ZS	0.970546	1.0615	2.81723	3.40018	Up	At1g63220	C2 domain-containing protein At1g63220
BnaC09G0160600ZS	0.0764779	0.10164	0	0	Down	RLM1B	Disease resistance protein RML1B
BnaC09G0164400ZS	0.246997	0.224166	3.34535	0.920046	Up	IGMT4	Indole glucosinolate O-methyltransferase 4
BnaC09G0165200ZS	0.303661	1.48838	3.66667	4.38613	Up	ERF026	Ethylene-responsive transcription factor ERF026
BnaC09G0190400ZS	0	0	0.283248	0.389708	Up	KTI1	Kunitz trypsin inhibitor 1
BnaC09G0196800ZS	2.0071	2.12238	0.366208	0.372268	Down	/	/
BnaC09G0201700ZS	1.10875	0.871363	3.45155	4.48486	Up	SAC2	Phosphoinositide phosphatase SAC2
BnaC09G0205100ZS	0	0	1.59354	5.51515	Up	/	/
BnaC09G0228700ZS	1.51782	1.03169	3.79847	2.73616	Up	/	/
BnaC09G0228800ZS	2.36235	1.12695	5.13521	3.07919	Up	NPR4	Ankyrin repeat-containing protein NPR4
BnaC09G0231500ZS	3.73116	4.25449	8.27006	11.9347	Up	NAC69	NAC domain-containing protein 69
BnaC09G0231900ZS	0.99614	0.909745	2.16609	2.16453	Up	RPS4	Disease resistance protein RPS4
BnaC09G0279200ZS	0.010434	0	0.111805	0.0833945	Up	CRK39	Putative cysteine-rich receptor-like protein kinase 39
BnaC09G0290700ZS	0.015506	0	0.378984	0.456398	Up	/	/
BnaC09G0299900ZS	0.269123	0.564155	0.946807	1.40657	Up	MAP2B	Methionine aminopeptidase 2B
BnaC09G0300400ZS	1.45081	0.508556	3.07421	1.77537	Up	SPT16	FACT complex subunit SPT16
BnaC09G0321300ZS	0	0	0.655233	0.672492	Up	SHM7	Serine hydroxymethyltransferase 7
BnaC09G0321400ZS	0	0	1.09064	0.590189	Up	/	/
BnaC09G0351400ZS	5.30619	6.26404	2.09816	2.96432	Down	ATL21A	Putative RING-H2 finger protein ATL21A
BnaC09G0352300ZS	5.02475	3.71957	1.51499	1.08313	Down	At3g51720	WEB family protein At3g51720
BnaC09G0353100ZS	0	0	1.22191	2.0976	Up	/	/
BnaC09G0357700ZS	4.14396	3.83139	14.9544	8.0971	Up	SAUR32	Auxin-responsive protein SAUR32
BnaC09G0361700ZS	1.59551	1.04019	0.60196	0.210648	Down	RPL18	50S ribosomal protein L18, chloroplastic
BnaC09G0364900ZS	0.154278	0.276247	1.55299	1.76709	Up	TAF15B	Transcription initiation factor TFIID subunit 15b
BnaC09G0366600ZS	0.0144054	0.0271718	0.254368	0.216852	Up	/	/
BnaC09G0444400ZS	0.350516	0.0837303	5.04971	9.69617	Up	/	/
BnaC09G0479400ZS	0.461558	3.60943	0.00973051	0.0603362	Down	BS	Alpha-barbatene synthase
BnaC09G0480400ZS	0.10368	0.130644	0	0	Down	/	/
BnaC09G0498400ZS	1.10344	0.566601	0	0	Down	/	/
BnaC09G0550900ZS	5.08928	4.65819	2.51738	1.93331	Down	MBR2	E3 ubiquitin-protein ligase MBR2
BnaC09G0551200ZS	3.46645	3.4095	1.52921	1.29937	Down	CYP81E8	Cytochrome P450 81E8
BnaC09G0551500ZS	22.4029	18.1066	7.27227	5.19174	Down	/	/
BnaC09G0553200ZS	1.96949	2.12645	0.812692	0.826246	Down	GRF6	14-3-3-like protein GF14 lambda
BnaC09G0563900ZS	6.18259	7.36607	0.104822	0.266797	Down	ALDH3F1	Aldehyde dehydrogenase family 3 member F1
BnaC09G0572900ZS	1.68665	1.42595	0.387828	0.379787	Down	At5g07050	WAT1-related protein At5g07050
BnaC09G0595800ZS	0.431812	0.494681	0	0.0142465	Down	PAT03	Probable protein S-acyltransferase 3
BnaC09G0623600ZS	0	0.0886556	1.29121	2.72426	Up	/	/
Bnascaffold0025G0017200ZS	3.1909	3.27446	1.56937	1.45625	Down	/	/
Bnascaffold0025G0022000ZS	0.987142	0.218965	2.19578	2.6847	Up	At4g01440	WAT1-related protein At4g01440
Bnascaffold0025G0041000ZS	0.701125	0.0329755	0.252434	0.329863	Down	TAA1	L-tryptophan--pyruvate aminotransferase 1
Bnascaffold0026G0039100ZS	3.9889	3.83267	8.81009	8.7076	Up	At4g30220	Probable small nuclear ribonucleoprotein F
Bnascaffold0026G0057000ZS	0.941402	0.792415	3.57848	1.74212	Up	AUG1	AUGMIN subunit 1
Bnascaffold0026G0072500ZS	1.36046	2.81953	0.461108	0.713376	Down	RF2b	Transcription factor RF2b
Bnascaffold0027G0014700ZS	0.326564	0.150103	0.752747	0.647127	Up	F6'H2	Feruloyl CoA ortho-hydroxylase 2
Bnascaffold0027G0023700ZS	0.249605	0.431689	0.829473	0.0595475	Up	GLX2-4	Probable hydroxyacylglutathione hydrolase 2, chloroplastic
Bnascaffold0027G0024900ZS	1.51601	1.29472	4.31563	3.70415	Up	/	/
Bnascaffold0027G0048600ZS	0.099167	0	0.696512	0.606564	Up	/	/
Bnascaffold0070G0000100ZS	0.47246	0.483938	0	0.108402	Down	ARSA1	ATPase ARSA1
Bnascaffold0624G0000300ZS	2.63959	2.08128	6.12953	6.05749	Up	/	/
Bnascaffold0686G0000200ZS	0.554514	0.747668	1.49764	2.78861	Up	RPS14	Ribosomal protein S14, mitochondrial
Bnascaffold2764G0000100ZS	13.334	8.37453	3.95945	3.17961	Down	BGLU23	Beta-glucosidase 23
HP1/LP1+HP1CK/LP1CK-common DEGs
Gene ID	HP1-T1	HP1-T2	LP1-T1	LP1-T2	HP1CK-T1	HP1CK-T2	LP1CK-T1	LP1CK-T2	Regulation	gene_symbol	description
BnaA01G0031500ZS	1.68986	1.9974	0.664096	0.951973	2.39497	1.80473	0.664537	0.821582	Down	SUD1	Probable E3 ubiquitin ligase SUD1
BnaA01G0035700ZS	0.229898	0.164724	2.36047	2.50445	0.35591	0.208429	4.22445	4.33807	Up	ADC2	Arginine decarboxylase 2
BnaA01G0054500ZS	0.15265	0.0454286	0.9961	0.448164	0.0474892	0.0448778	0.511443	0.728021	Up	At3g15720	Probable polygalacturonase At3g15720
BnaA01G0071300ZS	1.07296	1.42199	9.69779	4.95679	0.58086	1.47416	6.52494	5.78629	Up	/	/
BnaA01G0094800ZS	2.74816	1.38588	8.69672	6.14514	3.01719	4.65406	8.44481	14.2033	Up	At4g18820	Protein STICHEL-like 3
BnaA01G0094900ZS	0.374808	0.111653	1.55517	1.0662	0.545004	0.900229	1.66675	1.96318	Up	At4g18820	Protein STICHEL-like 3
BnaA01G0108900ZS	0.835549	0.139106	7.09262	3.89727	0.859791	0.139022	8.18646	9.09216	Up	/	/
BnaA01G0116000ZS	0.142653	0.108247	5.53387	3.63709	0.0752472	0.0709245	1.09995	1.35237	Up	/	/
BnaA01G0152900ZS	0.0465991	0.0692387	7.65317	6.09682	0.118061	0.159993	7.99007	4.99718	Up	/	/
BnaA01G0178100ZS	0.235556	0.302416	4.62264	4.11552	0.310954	0	2.77701	2.83969	Up	SGR2	Phospholipase SGR2
BnaA01G0190800ZS	4.7618	3.57934	0.0484657	0.244923	6.42901	6.59506	0.0992531	2.27735	Down	AMSH3	AMSH-like ubiquitin thioesterase 3
BnaA01G0194400ZS	0.605176	0.543056	8.52829	4.21155	0.793	0.592252	6.67165	6.79757	Up	/	/
BnaA01G0199100ZS	2.28687	1.67426	5.84395	4.91418	1.87694	2.38907	6.82134	8.32115	Up	TSN1	Ribonuclease TUDOR 1
BnaA01G0207300ZS	2.66456	1.94345	10.2413	7.16007	1.85816	2.18764	14.7332	12.9979	Up	SSL5	Protein STRICTOSIDINE SYNTHASE-LIKE 5
BnaA01G0207700ZS	0.192213	0.224194	3.44113	3.75716	0.16717	0.138258	3.70526	3.61806	Up	At3g51370	Probable protein phosphatase 2C 46
BnaA01G0209900ZS	0.415603	1.16822	0	0.0515297	1.07479	1.0214	0.0356865	0.0184852	Down	DUF6	DUF724 domain-containing protein 6
BnaA01G0210200ZS	5.2574	2.48007	0.554611	0	3.01386	2.3755	0.160815	0.0818721	Down	/	/
BnaA01G0216200ZS	10.3354	8.09967	4.95993	2.31601	8.80245	5.94218	2.80495	1.71721	Down	/	/
BnaA01G0217200ZS	1.09264	13.5893	0.464839	2.57568	1.40317	6.48493	0.699509	2.85364	Down	At3g49630	Probable 2-oxoglutarate-dependent dioxygenase At3g49630
BnaA01G0223800ZS	1.85746	2.40193	8.49675	5.81317	3.03192	1.22188	18.3105	9.55646	Up	EDS1B	Protein EDS1B
BnaA01G0231500ZS	0.597863	0.197101	16.1039	7.44091	0.156565	0.0216333	13.4049	11.5072	Up	VHA-a3	V-type proton ATPase subunit a3
BnaA01G0263600ZS	12.0024	6.00676	34.7576	19.8259	14.4765	8.57883	47.9403	27.8972	Up	At4g06598	Uncharacterized protein At4g06598
BnaA01G0321700ZS	0.203179	0.572867	0.0174193	0.017914	0.205299	0.200305	0.0174992	0.0181288	Down	LAG2	LAG1 longevity assurance homolog 2
BnaA01G0348600ZS	1.2268	0.492529	2.7144	1.62277	0.42484	0.437661	2.25351	1.59218	Up	UVR8	Ultraviolet-B receptor UVR8
BnaA01G0379500ZS	6.19419	9.92595	2.3938	3.2356	7.52238	8.0258	2.13081	1.1456	Down	HB2	Non-symbiotic hemoglobin 2
BnaA01G0382000ZS	0	0.0313177	4.79364	3.84152	0.0640771	0.0309158	3.07461	3.24859	Up	/	/
BnaA01G0393600ZS	5.80941	7.4283	2.60648	1.80311	4.57575	2.49731	1.64303	0.555413	Down	At3g06035	Uncharacterized GPI-anchored protein At3g06035
BnaA01G0397500ZS	0.132308	1.8983	8.66033	4.84464	0.267216	0.646453	4.02131	2.87659	Up	/	/
BnaA01G0400700ZS	1.28616	1.57515	0.636645	0.740828	1.19415	1.10107	0.326205	0.489717	Down	At3g04930	Probable transcription factor At3g04930
BnaA01G0422100ZS	1.74178	1.09739	0.777531	0.21309	2.42097	1.64308	0.711738	0.551721	Down	YNL320W	Uncharacterized membrane protein YNL320W
BnaA01G0423600ZS	0.473734	0.233236	1.29781	1.11344	0.399589	0.154797	2.08493	0.602452	Up	At3g08680	Probable inactive receptor kinase At3g08680
BnaA01G0423700ZS	0.371294	0.05214	1.06959	1.22675	0.245574	0.181823	2.86088	0.984174	Up	At3g08680	Probable inactive receptor kinase At3g08680
BnaA02G0001700ZS	6.9032	11.6193	37.0114	26.6661	18.8805	14.9239	48.6156	31.3056	Up	RHA1A	Probable E3 ubiquitin-protein ligase RHA1A
BnaA02G0007100ZS	17.0489	19.5394	6.33808	5.00225	4.97886	1.69442	1.78317	0.687898	Down	SPAC24B11.05	Uncharacterized protein C24B11.05
BnaA02G0041000ZS	1.9625	10.4045	4.83879	0.708459	3.74543	7.49016	0.607988	2.07362	Up	MED36A	Mediator of RNA polymerase II transcription subunit 36a
BnaA02G0085900ZS	0.614037	0.766496	6.00536	4.72483	0.616373	0.791758	5.32118	6.83826	Up	AL5	PHD finger protein ALFIN-LIKE 5
BnaA02G0113400ZS	1.95069	0.715809	0.066632	0.0668848	1.77386	12.1525	0.468479	0.309627	Down	TIL	Temperature-induced lipocalin-1
BnaA02G0128000ZS	0.8004	0.871867	4.9147	4.55435	0.675842	0.866965	5.49651	5.03211	Up	AT2	Probable long-chain-alcohol O-fatty-acyltransferase 2
BnaA02G0138300ZS	4.44926	4.93212	10.6163	21.8346	3.58646	3.01482	11.0514	8.54048	Up	SAUR32	Auxin-responsive protein SAUR32
BnaA02G0150900ZS	3.39043	2.83325	1.58049	1.33735	2.81211	3.07052	0.498941	0.564263	Down	At5g51130	Probable RNA methyltransferase At5g51130
BnaA02G0155500ZS	4.00646	1.88502	1.5551	0.348691	4.63225	6.17076	1.7396	1.75503	Down	/	/
BnaA02G0156200ZS	1.3412	1.31746	7.05239	4.72585	1.52207	0.574846	6.87601	4.02885	Up	/	/
BnaA02G0157000ZS	19.8572	18.1315	60.6578	64.1084	23.213	43.9999	92.4062	191.079	Up	/	/
BnaA02G0203600ZS	16.4946	9.58755	3.7826	3.23094	12.0257	10.4556	5.04681	4.21436	Down	/	/
BnaA02G0206600ZS	0.465317	0.373691	0.0425307	0.050788	0.428378	0.348037	0.0940292	0.139913	Down	COG3	Conserved oligomeric Golgi complex subunit 3
BnaA02G0214800ZS	1.55426	0.154001	14.1571	6.15484	1.08241	0.515909	10.2692	32.8115	Up	BBD1	Bifunctional nuclease 1
BnaA02G0214900ZS	0.368324	0	1.807	1.01853	0.0921862	0.179987	1.62287	4.03047	Up	At1g04770	Protein SULFUR DEFICIENCY-INDUCED 2
BnaA02G0215900ZS	1.2913	1.49445	0.0460646	0	1.11869	2.36024	0.232945	0.434114	Down	CAT2	Catalase-2
BnaA02G0221100ZS	4.70402	6.32815	1.44759	2.27588	6.40245	4.38754	1.08631	1.13138	Down	/	/
BnaA02G0224200ZS	3.88571	2.39542	0.622858	0.829674	3.57235	2.63872	0.312908	0.433539	Down	/	/
BnaA02G0227800ZS	0	0	0.384905	0.289357	0	0	0.167554	0.136385	Up	HRD3A	ERAD-associated E3 ubiquitin-protein ligase component HRD3A
BnaA02G0235100ZS	1.90827	1.63716	0.611036	0.526886	1.43497	1.5913	0.245554	0.24699	Down	/	/
BnaA02G0235200ZS	0.133576	0.0448722	1.32126	0.456109	0.0466862	0.222602	1.13643	0.992245	Up	/	/
BnaA02G0236200ZS	2.53251	3.00732	0.577589	0.52238	2.01801	1.69349	0.722657	0.44299	Down	STR1	Thiosulfate/3-mercaptopyruvate sulfurtransferase 1, mitochondrial
BnaA02G0240800ZS	0.0417496	0.00511654	1.03081	1.17924	0.0213554	0.00506178	0.573912	0.650691	Up	NUP96	Nuclear pore complex protein NUP96
BnaA02G0254400ZS	0.854362	1.07859	3.76277	2.64454	0.701735	0.76844	3.03181	2.11497	Up	PMS1	DNA mismatch repair protein PMS1
BnaA02G0254500ZS	2.2015	2.52093	12.1368	9.38681	1.91691	2.28273	10.3995	7.33744	Up	FIGL1	ATPase family AAA domain-containing protein FIGL1
BnaA02G0254600ZS	0.941438	0.913829	2.9027	3.69149	0.961373	1.12968	4.00287	4.34018	Up	/	/
BnaA02G0255600ZS	2.61184	4.36571	1.2541	1.51296	4.08768	3.67276	1.05263	1.63712	Down	UNE12	Transcription factor UNE12
BnaA02G0259600ZS	0.0345317	0	5.14372	3.15854	0.0700116	0.0662872	4.16529	4.25282	Up	SINE2	Protein SINE2
BnaA02G0274200ZS	0.0703611	0.034332	1.08391	1.01256	0.0356124	0.0340851	1.87715	1.04253	Up	ULP1D	Ubiquitin-like-specific protease 1D
BnaA02G0278200ZS	0	0.0278256	0.499993	0.386491	0.0430163	0.0551205	0.630391	0.556489	Up	/	/
BnaA02G0306800ZS	0.347772	0.316198	3.10474	1.56215	0.291215	0.841646	1.75713	2.63476	Up	nop2	25S rRNA (cytosine-C(5))-methyltransferase nop2
BnaA02G0307600ZS	0.345011	0.0776718	2.08837	1.06315	0.223121	0.200295	1.78878	1.23641	Up	RPN1B	26S proteasome non-ATPase regulatory subunit 2 homolog B
BnaA02G0312600ZS	0	0.0305086	1.38421	1.30227	0.0791073	0	0.545612	0.944436	Up	RTNLB15	Reticulon-like protein B15
BnaA02G0327000ZS	7.26894	2.92082	2.5629	0.905722	5.85066	7.04634	2.90789	2.82718	Down	/	/
BnaA02G0327500ZS	14.9968	15.7884	55.9078	33.5169	13.2619	10.6761	31.4105	26.4821	Up	NRP1	Nodulin-related protein 1
BnaA02G0331300ZS	10.8853	5.86435	0.712673	0.932363	12.5374	10.4601	1.43804	2.13617	Down	NIK2	Protein NSP-INTERACTING KINASE 2
BnaA02G0331500ZS	3.87351	2.29442	0.965834	0.735236	4.20933	3.903	1.46974	0.666634	Down	NIK2	Protein NSP-INTERACTING KINASE 2
BnaA02G0333000ZS	7.10095	5.12827	21.399	13.5581	5.08228	4.03687	15.0182	9.15717	Up	EIF-5A2	Eukaryotic translation initiation factor 5A-2
BnaA02G0333500ZS	1.01645	2.34337	7.2687	5.14048	1.79448	1.40712	7.73443	4.8927	Up	/	/
BnaA02G0337300ZS	2.59504	3.75696	1.21541	1.6587	2.94613	3.09073	1.31702	1.12445	Down	mel1	Alpha-galactosidase mel1
BnaA02G0350500ZS	1.42873	0.868783	3.10187	5.01298	0.486124	0.28843	3.66509	1.02696	Up	AIG2B	Protein AIG2 B
BnaA02G0352400ZS	0.133576	0.0444803	3.28781	1.96396	0	0	2.51919	1.31323	Up	CPP1	Protein CHAPERONE-LIKE PROTEIN OF POR1, chloroplastic
BnaA02G0385900ZS	2.75611	1.21148	0.812631	0.105802	2.11194	2.46298	0.814379	0.602604	Down	At1g58602	Probable disease resistance protein At1g58602
BnaA02G0395500ZS	5.3473	5.2463	1.91653	2.27458	5.26496	6.96498	2.44696	2.749	Down	/	B2 protein
BnaA02G0406600ZS	4.85864	5.48448	2.06227	2.63938	7.59413	7.74523	2.69556	3.66437	Down	SAL2	SAL2 phosphatase
BnaA02G0407700ZS	56.3623	28.1552	10.3474	9.85609	48.3958	131.093	19.5678	41.2806	Down	/	/
BnaA02G0408500ZS	15.7679	9.18284	6.03173	4.19565	12.6743	7.62982	6.16621	3.03347	Down	OPT4	Oligopeptide transporter 4
BnaA02G0410800ZS	26.4895	17.5952	8.83875	8.0725	29.3054	33.5518	11.2417	12.7188	Down	CDKC-2	Cyclin-dependent kinase C-2
BnaA02G0412300ZS	36.7569	20.5469	12.2789	9.31235	23.9605	30.5355	11.0048	11.2642	Down	TGA1	Transcription factor TGA1
BnaA03G0026000ZS	109.859	0.865246	47.2253	2.49913	1.08969	1.60349	14.9655	3.40428	Down	SOT15	Cytosolic sulfotransferase 15
BnaA03G0028500ZS	1.3073	0.449872	2.82539	1.02986	1.17047	1.17682	4.59453	2.8983	Up	At5g07610	F-box protein At5g07610
BnaA03G0039700ZS	2.1744	1.30595	5.55951	2.55776	2.96081	0.736302	6.70542	2.93498	Up	MYB92	Transcription factor MYB92
BnaA03G0040100ZS	3.49475	3.69088	8.1753	7.22574	4.96092	1.60055	10.0375	3.96776	Up	DTX28	Protein DETOXIFICATION 28
BnaA03G0040200ZS	7.53442	5.42221	21.7562	11.3967	6.66213	1.7631	15.4756	4.50583	Up	/	/
BnaA03G0041800ZS	0.0751881	0.118115	0.527018	0.83024	0.0753886	0.0879949	0.694229	1.21393	Up	/	/
BnaA03G0049200ZS	0.0244045	0.0272948	0.462394	0.338154	0.0558736	0.0986295	0.493125	1.33656	Up	/	/
BnaA03G0065100ZS	0.298373	0.33482	4.07432	2.63702	0.322606	0.233981	3.8866	2.06268	Up	CSN3	COP9 signalosome complex subunit 3
BnaA03G0069100ZS	0	0	0.797154	1.49402	0	0.0401905	0.714065	1.28112	Up	/	/
BnaA03G0075200ZS	0.814783	0.6224	21.9114	14.4371	1.08945	1.01622	20.6136	29.9711	Up	/	/
BnaA03G0087800ZS	0.725821	2.62318	4.67885	6.51045	1.36887	0.524917	5.48522	1.20584	Up	HHP1	Heptahelical transmembrane protein 1
BnaA03G0100200ZS	4.24375	5.11701	1.66744	1.76889	4.23528	4.84515	1.21227	1.6115	Down	/	/
BnaA03G0106700ZS	0.0268921	0.013393	0.563182	0.731705	0.0274616	0	1.00141	0.364123	Up	/	/
BnaA03G0115200ZS	1.56815	2.07072	3.91632	5.62774	0.528272	0.539188	1.97656	1.09463	Up	ILL2	IAA-amino acid hydrolase ILR1-like 2
BnaA03G0116000ZS	1.914	1.92397	5.68283	4.55625	3.03092	1.50312	7.60884	3.51298	Up	GTE2	Transcription factor GTE2
BnaA03G0118500ZS	0.283861	0.468079	1.2452	1.34075	0.19225	0.256733	0.887772	0.734112	Up	CBL2	Calcineurin B-like protein 2
BnaA03G0126200ZS	11.2441	13.4041	2.59579	4.45679	8.5923	5.40353	2.21762	0.884715	Down	/	/
BnaA03G0164800ZS	4.44427	4.80285	0.318039	0.251794	2.96325	2.85326	0.194242	0.197415	Down	/	/
BnaA03G0170700ZS	0.421641	0.30375	2.84093	2.27454	0.395094	0.191461	3.03846	1.19353	Up	ACX1.2	Putative peroxisomal acyl-coenzyme A oxidase 1.2
BnaA03G0173800ZS	5.82629	5.75393	0.123984	0.249101	7.53352	4.38644	0.855889	1.00237	Down	/	/
BnaA03G0174400ZS	1.76476	1.32057	0.781317	0.626996	1.35477	2.79358	0.66046	0.822033	Down	At2g36325	GDSL esterase/lipase At2g36325
BnaA03G0184100ZS	5.42343	9.01114	0.0792018	0.103855	7.96184	4.47333	0.131254	0.0276502	Down	/	/
BnaA03G0206200ZS	1.57081	1.59192	6.5252	3.97749	1.50917	1.49972	5.18634	6.42617	Up	/	/
BnaA03G0222400ZS	0.336172	1.72616	4.04291	4.05725	0.809892	2.46243	4.12039	5.94036	Up	/	/
BnaA03G0262900ZS	1.03189	1.34745	0.44147	0.48973	1.63015	1.20703	0.409163	0.539312	Down	CRK39	Putative cysteine-rich receptor-like protein kinase 39
BnaA03G0263000ZS	0.411134	0.524218	0.113174	0.211326	0.785468	1.39205	0.211433	0.525446	Down	CRK38	Cysteine-rich receptor-like protein kinase 38
BnaA03G0263600ZS	19.0416	13.2968	8.70895	3.49026	21.1666	27.8487	8.45399	13.6038	Down	MSRB5	Peptide methionine sulfoxide reductase B5
BnaA03G0264300ZS	8.99291	2.10513	53.2676	10.8807	2.22799	3.46803	32.3116	45.3369	Up	/	/
BnaA03G0286700ZS	2.70508	3.18075	8.90256	9.11342	2.91202	1.7393	11.3129	11.7182	Up	SP1L3	Protein SPIRAL1-like 3
BnaA03G0304200ZS	2.8407	0.964515	11.9472	11.2043	0.873056	0.313094	6.39822	2.82005	Up	GAL1	Galactokinase
BnaA03G0320700ZS	6.15818	5.68705	2.65834	2.35358	10.8339	9.50703	4.29555	3.88391	Down	RR21	Two-component response regulator ORR21
BnaA03G0323000ZS	0.385794	0.58238	0	0	0.453313	0.433588	0	0	Down	PRA1A3	PRA1 family protein A3
BnaA03G0324700ZS	1.15227	0.76594	0.427866	0.191621	0.989943	1.88725	0.297095	0.327721	Down	/	/
BnaA03G0327600ZS	10.3563	6.8839	3.54793	1.79955	8.80034	11.4901	4.40525	3.56823	Down	FOLD2	Bifunctional protein FolD 2
BnaA03G0386700ZS	0.205077	0.331059	0.844559	1.5056	0.169385	0.394025	1.52016	1.07371	Up	DHFS	Dihydrofolate synthetase
BnaA03G0404600ZS	0	0	1.12652	0.759645	0.0895333	0	0.903762	2.08211	Up	/	/
BnaA03G0407600ZS	8.28866	11.2122	19.6	28.1323	7.6672	1.40229	17.3671	3.54764	Up	At5g61290	Flavin-containing monooxygenase FMO GS-OX-like 8
BnaA03G0452700ZS	0.526345	0.400739	1.96661	1.40131	0.361298	0.250637	1.38312	1.31471	Up	/	/
BnaA03G0492800ZS	0	0	0.496893	2.85803	0	0	3.24964	4.27293	Up	CPN60B3	Chaperonin 60 subunit beta 3, chloroplastic
BnaA03G0496400ZS	2.74806	2.89227	0	0.0553696	3.46237	3.98363	0.113059	0.0577491	Down	/	/
BnaA03G0504300ZS	0.486761	0.328289	7.77139	7.74136	0.366902	0.238641	6.09338	5.49054	Up	/	/
BnaA03G0510000ZS	0	0	0.35755	0.307044	0.013434	0.0535203	0.673713	0.509129	Up	GGT3	Glutathione hydrolase 3
BnaA03G0515700ZS	0.262444	0.516667	6.41654	8.01168	0.805174	0.512248	10.6551	6.03574	Up	BUBR1	Mitotic spindle checkpoint protein BUBR1
BnaA03G0516600ZS	3.83845	2.80505	0.0466436	0.091302	3.25526	3.12523	0	0.0465053	Down	LIL3.2	Light-harvesting complex-like protein 3 isotype 2, chloroplastic
BnaA03G0537700ZS	0.320428	3.01409	14.8986	10.4632	1.5902	2.99069	14.4028	11.9865	Up	/	/
BnaA03G0537800ZS	0.179565	1.05058	5.37892	5.72125	0.882592	0.955229	5.26682	5.21578	Up	HRD3A	ERAD-associated E3 ubiquitin-protein ligase component HRD3A
BnaA03G0544400ZS	2.53186	1.84379	0.709672	0.822308	3.45234	5.61349	0.091417	0.188983	Down	/	Pyruvate kinase, cytosolic isozyme
BnaA03G0551300ZS	1.20366	1.25151	0	0.0747156	1.36917	1.54038	0	0	Down	At2g20625	UPF0725 protein At2g20625
BnaA03G0578600ZS	0.530176	0.751103	0.05694	0.0571561	0.682886	1.16055	0.0288736	0.205279	Down	FD2	Ferredoxin-2, chloroplastic
BnaA03G0579500ZS	2.195	2.26538	20.0624	15.392	2.02463	2.9382	12.8667	12.3105	Up	/	/
BnaA03G0580800ZS	0.335944	0.617232	0.00759088	0.0455975	0.777478	0.466678	0.0301766	0.022615	Down	CHR28	Helicase-like transcription factor CHR28
BnaA03G0581600ZS	2.53034	2.34264	0.208906	0.156465	0.886282	1.48	0	0	Down	RPL31A	60S ribosomal protein L31-1
BnaA03G0585000ZS	12.5537	6.65352	2.51198	0.847513	8.93354	8.65258	0.765167	2.09579	Down	/	/
BnaA04G0000100ZS	0.639958	0.498814	2.47344	1.48919	0.71624	0.39705	4.12502	1.90966	Up	CER1	Protein ECERIFERUM 1
BnaA04G0009600ZS	5.43821	3.19021	2.17252	0.734592	4.19579	10.1326	8.77907	0.736784	Down	AGP20	Arabinogalactan protein 20
BnaA04G0010500ZS	141.183	50.8986	61.3118	24.2984	110.1	79.8023	49.937	19.1157	Down	PIP1.1	Aquaporin PIP1.1
BnaA04G0025300ZS	0.0521909	0.0755072	4.03085	4.95319	0.101618	0.0255071	5.46357	4.94552	Up	/	/
BnaA04G0030700ZS	6.19587	57.6048	26.512	338.458	82.7425	308.22	320.494	913.716	Up	BGL	Glucan endo-1,3-beta-glucosidase
BnaA04G0052900ZS	5.02856	3.97956	2.23936	1.73306	9.89265	5.94604	4.94965	2.61861	Down	LEA37	Late embryogenesis abundant protein 37
BnaA04G0053500ZS	0.309366	0.409001	6.10922	7.50092	0.294504	0.122157	5.87424	10.3749	Up	RAE1	Protein RAE1
BnaA04G0058800ZS	0	0.0609019	0.527145	0.986596	0	0	0.810656	0.962256	Up	MPK8	Mitogen-activated protein kinase 8
BnaA04G0066100ZS	0.0313609	0.11975	1.59349	1.03838	0.0921139	0.0303835	0.793304	0.686147	Up	/	/
BnaA04G0069300ZS	0.711825	1.36839	0	0.0274378	1.08433	1.90877	0.0257443	0.0272907	Down	ER-ANT1	ADP,ATP carrier protein ER-ANT1
BnaA04G0099500ZS	0.905636	0.0596843	2.48364	1.21874	0.0616127	0.0585299	1.58399	0.621355	Up	/	Non-specific lipid-transfer protein 2
BnaA04G0110600ZS	0.834285	0.120013	13.0932	5.60628	0	0	9.33243	12.3618	Up	/	/
BnaA04G0110700ZS	0.993455	0.884295	14.5143	7.3986	0.434313	0.652178	11.5457	17.8405	Up	ABCB11	ABC transporter B family member 11
BnaA04G0138300ZS	0.477037	0.877364	3.63413	3.05847	0.537798	0.326523	2.22897	2.08822	Up	FBA1	Fructose-bisphosphate aldolase 1, chloroplastic
BnaA04G0155600ZS	0.651561	0.87245	15.3345	14.3273	0.645236	0.707027	13.1915	11.698	Up	FAH	Fumarylacetoacetase
BnaA04G0158500ZS	0.662827	0.390607	0.0715134	0.140675	1.24086	1.03421	0.203344	0.505057	Down	BAK1	BRASSINOSTEROID INSENSITIVE 1-associated receptor kinase 1
BnaA04G0182300ZS	1.11795	0.908056	3.52045	3.5686	1.35018	0.700679	2.94002	2.32531	Up	ENO2	Bifunctional enolase 2/transcriptional activator
BnaA04G0191100ZS	0.993959	1.02382	3.62539	3.50768	0.74766	1.01914	2.78258	3.16396	Up	At2g29580	Zinc finger CCCH domain-containing protein 25
BnaA04G0192000ZS	28.6872	58.0059	112.746	122.662	52.7547	56.8351	116.112	123.972	Up	PSY3	Protein PSY3
BnaA04G0192800ZS	6.81567	5.23407	2.34217	1.5821	5.31645	5.89726	1.3477	2.37984	Down	RCE1	NEDD8-conjugating enzyme Ubc12
BnaA04G0206100ZS	0.151239	0.605775	3.24002	13.1454	0.567946	1.20756	13.1782	15.3818	Up	/	/
BnaA04G0206300ZS	2.37764	2.53868	0.0154695	0.0154264	3.05929	2.13888	0.0314991	0.0160893	Down	ARF70	B3 domain-containing protein At2g31720
BnaA04G0207200ZS	0.580112	0.785152	0.0153175	0.0153121	0.795756	0.463682	0.0156329	0	Down	At2g24670	B3 domain-containing protein At2g24670
BnaA04G0209100ZS	1.18637	1.94424	0	0.045956	1.42403	0.940181	0.0447443	0.0218559	Down	not1	General negative regulator of transcription subunit 1
BnaA04G0263200ZS	0.376043	0.804244	1.57507	1.6975	0.562102	0.95899	1.37134	2.07315	Up	CRK1	CDPK-related kinase 1
BnaA04G0272600ZS	0	0	1.57837	1.86262	0	0	1.67091	0.877816	Up	At1g14600	Putative Myb family transcription factor At1g14600
BnaA05G0000300ZS	0.51891	1.12927	2.13653	2.2856	0.502052	0.520579	1.88455	1.77293	Up	/	/
BnaA05G0004500ZS	12.8473	11.2376	3.60671	2.46342	12.517	13.8741	3.08471	3.07298	Down	/	/
BnaA05G0005500ZS	3.34771	3.71717	7.88341	9.03631	2.1894	1.55181	5.22137	5.13634	Up	/	/
BnaA05G0045800ZS	0.343773	0.336398	1.24523	2.5257	0.185384	0.585774	2.27267	1.65682	Up	COX10	Protoheme IX farnesyltransferase, mitochondrial
BnaA05G0061900ZS	0.621193	0.823338	0.029825	0.0596288	0.87817	4.46984	0	0.0594732	Down	RPS6	Disease resistance protein RPS6
BnaA05G0092600ZS	0.360821	1.6647	0	0.0995151	1.35078	3.66739	0.0806346	0.35024	Down	At2g43590	Endochitinase At2g43590
BnaA05G0098400ZS	0.184211	0.288346	3.0818	5.92856	0.625905	0.538089	0.109024	0.0363836	Up	At4g38062	Uncharacterized protein At4g38062
BnaA05G0114300ZS	0.0551519	1.26471	0.590987	4.05169	0.815948	0.47383	2.92175	1.60039	Up	CYS5	Cysteine proteinase inhibitor 5
BnaA05G0125800ZS	0	0	3.18685	2.24331	0.0709189	0	1.75084	1.48245	Up	/	/
BnaA05G0133400ZS	0.222485	0.108818	4.18428	4.24945	0.449772	0.324601	3.74698	3.88802	Up	/	/
BnaA05G0134600ZS	7.57101	6.97936	2.96246	3.41292	7.77125	4.2971	3.85224	1.78106	Down	LAC3	Laccase-3
BnaA05G0147800ZS	1.83762	2.20989	28.2545	6.30123	1.24258	1.31519	11.0619	36.8495	Up	/	/
BnaA05G0157400ZS	0.0495929	0	1.7156	1.72436	0.0508252	0.0502382	0.782357	1.01794	Up	/	/
BnaA05G0316900ZS	0	0	0.992786	0.906515	0	0	0.494976	1.10558	Up	CCT1	Choline-phosphate cytidylyltransferase 1
BnaA05G0344900ZS	0.163847	0	3.77256	2.04339	0	0.0543115	3.05392	1.73634	Up	/	/
BnaA05G0348900ZS	1.17791	0.463833	8.70879	7.64081	1.35377	0.458137	15.6572	4.30123	Up	/	/
BnaA05G0349000ZS	0.679669	0	10.7812	11.7888	0.512127	0.496084	19.8179	5.69939	Up	/	/
BnaA05G0350600ZS	2.59008	1.51963	0.396731	0.4974	3.32015	2.57703	1.49441	0.983738	Down	GYP7	GTPase-activating protein GYP7
BnaA05G0361000ZS	0.97465	2.22369	0.0718546	0.0689952	2.28975	2.76051	0	0	Down	/	/
BnaA05G0362400ZS	0	0.0262664	0.839951	0.379778	0	0	0.270289	0.303253	Up	AGL62	Agamous-like MADS-box protein AGL62
BnaA05G0395900ZS	1.01777	1.32401	4.84457	4.90411	0.934664	0.862873	5.42094	5.16393	Up	/	/
BnaA05G0417300ZS	3.36532	4.58359	1.18572	0.822085	2.94124	4.55877	0.807185	1.22324	Down	MUB6	Membrane-anchored ubiquitin-fold protein 6
BnaA05G0425300ZS	28.2087	19.2097	6.19731	4.24245	31.023	49.8548	4.28285	8.17344	Down	CYS6	Cysteine proteinase inhibitor 6
BnaA05G0429900ZS	0.313799	0.512228	0.90126	2.21648	0.0875172	0.24	0.584147	0.703004	Up	ANT1	Amino acid transporter ANT1
BnaA05G0449800ZS	1.23686	1.76007	5.12794	5.32669	0.734249	0.396597	4.37431	2.59053	Up	PAL4	Phenylalanine ammonia-lyase 4
BnaA05G0459500ZS	12.5287	8.88496	5.3862	2.19272	10.1303	16.5711	1.6794	4.65494	Down	/	/
BnaA05G0483200ZS	4.53713	7.55415	24.7876	25.8128	5.46159	5.66788	13.0664	13.0747	Up	RPS16C	40S ribosomal protein S16-3
BnaA05G0484000ZS	3.56208	3.4979	10.2498	7.39353	3.78946	3.72516	7.81825	9.81436	Up	/	/
BnaA05G0487700ZS	0.196334	0.182725	1.37256	0.881681	0.213044	0.193935	0.596765	0.816136	Up	EXL6	Protein EXORDIUM-like 6
BnaA05G0491400ZS	1.8035	2.67499	14.2207	21.6478	0.71347	0.582603	2.69235	3.28134	Up	VTC4	Inositol-phosphate phosphatase
BnaA06G0008900ZS	0.213017	0.208455	1.43371	0.831507	0.138128	0.606982	1.08437	2.34646	Up	GLIP1	GDSL esterase/lipase 1
BnaA06G0016200ZS	1.71883	1.61883	0	0	1.85493	0.533806	0	0	Down	/	/
BnaA06G0028600ZS	0.492494	0.8267	0.117589	0.283521	0.665746	0.899611	0.210501	0.343274	Down	At1g15890	Probable disease resistance protein At1g15890
BnaA06G0047400ZS	0.279384	0.0949957	3.06433	1.72753	0.141838	0	2.52121	2.8712	Up	SRO2	Probable inactive poly [ADP-ribose] polymerase SRO2
BnaA06G0070900ZS	1.42811	1.81347	0.330632	0.180835	1.25706	0.9665	0.406525	0.259012	Down	SRK2B	Serine/threonine-protein kinase SRK2B
BnaA06G0075000ZS	0.0470413	0.0896148	2.5783	0.778618	0.0448458	0	1.101	0.904835	Up	ADH1	Alcohol dehydrogenase class-P
BnaA06G0077100ZS	1.05162	1.75394	2.51715	3.64294	1.16395	0.611827	3.19603	1.25432	Up	IST1	Vacuolar protein sorting-associated protein IST1
BnaA06G0100500ZS	14.5324	17.8328	3.65454	7.53141	13.8883	8.47654	4.48029	2.87698	Down	RHA2A	E3 ubiquitin-protein ligase RHA2A
BnaA06G0126700ZS	4.25244	3.15664	8.98202	6.29247	3.4933	2.70439	7.19135	6.16007	Up	KIN7D	Kinesin-like protein KIN-7D, mitochondrial
BnaA06G0132100ZS	1.4715	0.822455	3.44643	3.76723	0.685563	0.736972	3.4109	3.11258	Up	/	/
BnaA06G0167000ZS	0.518424	0.576156	0.0185906	0.00615015	0.369281	0.187753	0.0125994	0.00652635	Down	/	/
BnaA06G0183300ZS	4.80164	3.31306	0.415819	1.15195	6.63739	7.24168	2.40523	3.31157	Down	At4g16580	Probable protein phosphatase 2C 55
BnaA06G0191100ZS	0.1705	0.200206	1.25903	1.13072	0.146198	0.171437	1.28741	1.67297	Up	ARSA1	ATPase ARSA1
BnaA06G0192500ZS	0.194795	0	2.84559	1.3943	0.193699	0.143441	2.00018	1.4103	Up	CDKB2-1	Cyclin-dependent kinase B2-1
BnaA06G0195800ZS	8.68923	6.99833	2.712	2.92807	10.9003	10.5142	3.2802	4.98505	Down	/	/
BnaA06G0259500ZS	0.230122	0.414289	0.0101987	0.0999478	0.181935	0.714436	0.00984096	0.135069	Down	/	Asparagine synthetase [glutamine-hydrolyzing]
BnaA06G0260500ZS	2.17487	2.85913	0	0.0467825	2.62606	2.02965	0.0438949	0	Down	/	/
BnaA06G0267200ZS	7.12337	3.99614	0.526591	1.83259	6.09305	4.15458	2.53214	1.79516	Down	MSBP2	Membrane steroid-binding protein 2
BnaA06G0277900ZS	0.0460422	0.0447396	2.12206	2.07417	0.0464916	0.0220827	2.02034	2.43474	Up	rpl22	50S ribosomal protein L22, chloroplastic
BnaA06G0279400ZS	0.0477929	0.162547	0.904362	1.18449	0.214168	0.277838	1.49278	1.04845	Up	At4g27700	Rhodanese-like domain-containing protein 14, chloroplastic
BnaA06G0283700ZS	0.831201	0.470608	2.23885	4.27653	0.222741	0.0936539	1.47918	1.45216	Up	/	/
BnaA06G0284300ZS	1.88981	1.49244	0.393321	0.33213	2.7767	3.83704	0.887445	1.67442	Down	At5g63180	Probable pectate lyase 22
BnaA06G0285200ZS	1.22092	1.16349	6.68693	4.86735	1.98606	0.959877	5.03841	4.58628	Up	CAMTA6	Calmodulin-binding transcription activator 6
BnaA06G0318200ZS	4.54815	2.99591	14.1429	8.94197	2.9619	2.30159	11.4954	11.1274	Up	ADH1	Alcohol dehydrogenase class-P
BnaA06G0332200ZS	4.59511	4.35414	2.1887	0.954359	7.40651	9.08236	2.08125	3.24367	Down	/	/
BnaA06G0341700ZS	2.46513	2.28815	0.313004	0.314677	2.66994	1.87017	0.275374	0.217743	Down	PP2AB1	Serine/threonine protein phosphatase 2A 55 kDa regulatory subunit B alpha isoform
BnaA06G0342600ZS	0	0.0814261	3.00088	2.15031	0.251215	0	1.59083	1.5259	Up	GID8	Protein GID8 homolog
BnaA06G0379300ZS	0.821189	0.608406	0.286222	0.0729406	0.909146	0.643553	0.211487	0.0499729	Down	/	/
BnaA06G0393400ZS	0.357252	0.117705	20.2571	6.91989	0.119665	0	9.69946	6.91642	Up	/	/
BnaA06G0420400ZS	13.0646	17.8398	1.65039	1.72947	14.951	13.312	1.28647	1.0696	Down	ARP1	60S ribosomal protein L3-1
BnaA06G0432100ZS	2.37518	1.58015	0.671625	0.697895	1.75215	3.1509	0.862301	0.927518	Down	At5g44950	Putative F-box/FBD/LRR-repeat protein At5g44950
BnaA06G0438400ZS	74.2129	48.7083	27.2975	19.8838	72.0741	51.9051	22.1382	22.8193	Down	APS1	Acid phosphatase 1
BnaA06G0439300ZS	5.28503	5.66435	11.1908	11.6344	6.32042	3.93263	13.1348	8.47491	Up	FRK1	Fructokinase-1
BnaA07G0022900ZS	0.152454	0.303079	12.8311	12.9765	0.544177	0.299978	9.96837	11.3403	Up	/	/
BnaA07G0023200ZS	0.198326	0.345614	0.974141	0.863555	0.309761	0.216621	0.867121	0.995411	Up	TAF14	Transcription initiation factor TFIID subunit 14
[truncated: 2,984 more rows]

## Sheet: Table S4
Table S4: Gene Ontology (GO) analysis for (HP1/LP1-specific), (HP1CK/LP1CK-specific), (HP1/LP1/HP1CK/LP1CK-common), (HP2/LP2-specific), (HP2CK/LP2CK-specific), (HP2/LP2/HP2CK/LP2CK-common)
HP1/LP1-specific
Term ID	Term Description	List Hit	List Total	Pop Hit	Pop Total	Gene Ratio	Bg Ratio	Enrichment Score	Gene IDs	P-value	FDR bh	Category
GO:0080150	S-adenosyl-L-methionine:benzoic acid carboxyl methyl transferase activity	3	391	23	51099	0.00767263	0.000450107	17.0463	BnaC03G0388000ZS;BnaC09G0046900ZS;BnaC01G0266800ZS	0.000702689	0.175497	molecular_function
GO:0052624	2-phytyl-1,4-naphthoquinone methyltransferase activity	3	391	25	51099	0.00767263	0.000489246	15.6826	BnaC03G0388000ZS;BnaC09G0046900ZS;BnaC01G0266800ZS	0.000902297	0.175497	molecular_function
GO:0004735	pyrroline-5-carboxylate reductase activity	2	391	10	51099	0.00511509	0.000195699	26.1376	BnaC06G0211700ZS;BnaC06G0211600ZS	0.00252347	0.32721	molecular_function
GO:0004084	branched-chain-amino-acid transaminase activity	3	391	40	51099	0.00767263	0.000782794	9.8016	BnaA02G0158700ZS;BnaC08G0199000ZS;BnaA09G0056200ZS	0.00356104	0.346311	molecular_function
GO:0004324	ferredoxin-NADP+ reductase activity	2	391	14	51099	0.00511509	0.000273978	18.6697	BnaC05G0307000ZS;BnaC05G0142000ZS	0.00500081	0.346381	molecular_function
GO:0004534	5'-3' exoribonuclease activity	2	391	15	51099	0.00511509	0.000293548	17.4251	BnaC04G0216800ZS;BnaC04G0216700ZS	0.0057411	0.346381	molecular_function
GO:0000293	ferric-chelate reductase activity	2	391	19	51099	0.00511509	0.000371827	13.7566	BnaA09G0717000ZS;BnaA09G0002800ZS	0.00916312	0.346381	molecular_function
GO:0004345	glucose-6-phosphate dehydrogenase activity	2	391	19	51099	0.00511509	0.000371827	13.7566	BnaA08G0077100ZS;BnaC09G0024300ZS	0.00916312	0.346381	molecular_function
GO:0008810	cellulase activity	4	391	108	51099	0.0102302	0.00211354	4.8403	BnaC09G0009000ZS;BnaA07G0198300ZS;BnaA09G0139800ZS;BnaC07G0451600ZS	0.00969503	0.346381	molecular_function
GO:0004867	serine-type endopeptidase inhibitor activity	3	391	62	51099	0.00767263	0.00121333	6.32361	BnaA07G0337800ZS;BnaC04G0540500ZS;BnaA04G0226500ZS	0.0120491	0.346381	molecular_function
GO:0003843	1,3-beta-D-glucan synthase activity	3	391	71	51099	0.00767263	0.00138946	5.52203	BnaC05G0454100ZS;BnaA09G0164000ZS;Bnascaffold1093G0000100ZS	0.0173182	0.346381	molecular_function
GO:0016157	sucrose synthase activity	2	391	28	51099	0.00511509	0.000547956	9.33486	BnaC07G0334600ZS;BnaA02G0084800ZS	0.0193604	0.346381	molecular_function
GO:0008239	dipeptidyl-peptidase activity	2	391	28	51099	0.00511509	0.000547956	9.33486	BnaC02G0115100ZS;BnaA07G0384300ZS	0.0193604	0.346381	molecular_function
GO:0000981	DNA-binding transcription factor activity, RNA polymerase II-specific	2	391	29	51099	0.00511509	0.000567526	9.01296	BnaC03G0201300ZS;BnaC09G0617200ZS	0.0206907	0.346381	molecular_function
GO:0008757	S-adenosylmethionine-dependent methyltransferase activity	6	391	278	51099	0.0153453	0.00544042	2.8206	BnaA07G0369200ZS;BnaC03G0388000ZS;BnaC01G0266800ZS;BnaC09G0046900ZS;BnaC04G0451200ZS;BnaC09G0023700ZS	0.0207953	0.346381	molecular_function
GO:0004708	MAP kinase kinase activity	2	391	30	51099	0.00511509	0.000587096	8.71253	BnaC01G0381800ZS;BnaC08G0098000ZS	0.022058	0.346381	molecular_function
GO:0030145	manganese ion binding	4	391	143	51099	0.0102302	0.00279849	3.65561	BnaA04G0132400ZS;Bnascaffold0027G0065300ZS;BnaC04G0421400ZS;BnaA07G0334400ZS	0.0245893	0.346381	molecular_function
GO:0016151	nickel cation binding	2	391	34	51099	0.00511509	0.000665375	7.68753	BnaA03G0227600ZS;BnaA05G0005200ZS	0.0278847	0.346381	molecular_function
GO:0008889	glycerophosphodiester phosphodiesterase activity	2	391	38	51099	0.00511509	0.000743654	6.87831	BnaC08G0058300ZS;BnaC06G0279500ZS	0.0342537	0.346381	molecular_function
GO:0047134	protein-disulfide reductase activity	2	391	40	51099	0.00511509	0.000782794	6.5344	BnaC01G0075900ZS;BnaC01G0490500ZS	0.0376297	0.346381	molecular_function
GO:0052862	glucan endo-1,4-beta-glucanase activity, C-3 substituted reducing group	1	391	5	51099	0.00255754	9.78493e-05	26.1376	BnaA02G0061700ZS	0.0376795	0.346381	molecular_function
GO:0004451	isocitrate lyase activity	1	391	5	51099	0.00255754	9.78493e-05	26.1376	BnaA05G0341300ZS	0.0376795	0.346381	molecular_function
GO:0052861	glucan endo-1,3-beta-glucanase activity, C-3 substituted reducing group	1	391	5	51099	0.00255754	9.78493e-05	26.1376	BnaA02G0061700ZS	0.0376795	0.346381	molecular_function
GO:0043874	acireductone synthase activity	1	391	5	51099	0.00255754	9.78493e-05	26.1376	BnaA10G0289100ZS	0.0376795	0.346381	molecular_function
GO:0046570	methylthioribulose 1-phosphate dehydratase activity	1	391	5	51099	0.00255754	9.78493e-05	26.1376	BnaA10G0289100ZS	0.0376795	0.346381	molecular_function
GO:0043716	2-hydroxy-3-keto-5-methylthiopentenyl-1-phosphate phosphatase activity	1	391	5	51099	0.00255754	9.78493e-05	26.1376	BnaA10G0289100ZS	0.0376795	0.346381	molecular_function
GO:0043715	2,3-diketo-5-methylthiopentyl-1-phosphate enolase activity	1	391	5	51099	0.00255754	9.78493e-05	26.1376	BnaA10G0289100ZS	0.0376795	0.346381	molecular_function
GO:0042900	arabinose transmembrane transporter activity	1	391	5	51099	0.00255754	9.78493e-05	26.1376	BnaC09G0007000ZS	0.0376795	0.346381	molecular_function
GO:0016874	ligase activity	3	391	100	51099	0.00767263	0.00195699	3.92064	BnaC03G0435100ZS;BnaC06G0344300ZS;BnaC08G0225100ZS	0.0417365	0.346381	molecular_function
GO:0004300	enoyl-CoA hydratase activity	2	391	43	51099	0.00511509	0.000841504	6.07851	BnaC09G0032500ZS;BnaC09G0033500ZS	0.0429199	0.346381	molecular_function
GO:0020037	heme binding	14	391	1091	51099	0.0358056	0.0213507	1.67702	BnaA03G0456300ZS;BnaC04G0230600ZS;BnaA07G0082500ZS;BnaC09G0023800ZS;BnaA08G0037500ZS;BnaC02G0135300ZS;BnaC04G0594300ZS;BnaA06G0285800ZS;BnaA02G0407200ZS;BnaC07G0315500ZS;BnaC05G0035900ZS;BnaA05G0143900ZS;BnaC09G0151300ZS;BnaC05G0456700ZS	0.0431998	0.346381	molecular_function
GO:0010175	sphingosine transmembrane transporter activity	1	391	6	51099	0.00255754	0.000117419	21.7813	BnaC02G0408900ZS	0.0450437	0.346381	molecular_function
GO:0052855	ADP-dependent NAD(P)H-hydrate dehydratase activity	1	391	6	51099	0.00255754	0.000117419	21.7813	BnaC03G0094700ZS	0.0450437	0.346381	molecular_function
GO:0015229	L-ascorbic acid transmembrane transporter activity	1	391	6	51099	0.00255754	0.000117419	21.7813	Bnascaffold0571G0000100ZS	0.0450437	0.346381	molecular_function
GO:0001006	RNA polymerase III type 3 promoter sequence-specific DNA binding	1	391	6	51099	0.00255754	0.000117419	21.7813	BnaA03G0314400ZS	0.0450437	0.346381	molecular_function
GO:0047453	ATP-dependent NAD(P)H-hydrate dehydratase activity	1	391	6	51099	0.00255754	0.000117419	21.7813	BnaC03G0094700ZS	0.0450437	0.346381	molecular_function
GO:0080131	hydroxyjasmonate sulfotransferase activity	1	391	6	51099	0.00255754	0.000117419	21.7813	BnaC03G0032000ZS	0.0450437	0.346381	molecular_function
GO:0005544	calcium-dependent phospholipid binding	2	391	47	51099	0.00511509	0.000919783	5.56119	BnaA04G0041000ZS;BnaA02G0395400ZS	0.050373	0.346381	molecular_function
GO:0030570	pectate lyase activity	3	391	109	51099	0.00767263	0.00213311	3.59692	BnaA09G0039200ZS;BnaC09G0024500ZS;BnaC06G0341600ZS	0.0515764	0.346381	molecular_function
GO:0016854	racemase and epimerase activity	1	391	7	51099	0.00255754	0.000136989	18.6697	BnaC04G0242700ZS	0.0523517	0.346381	molecular_function
GO:0045552	dihydrokaempferol 4-reductase activity	1	391	7	51099	0.00255754	0.000136989	18.6697	BnaC09G0215200ZS	0.0523517	0.346381	molecular_function
GO:0047890	flavanone 4-reductase activity	1	391	7	51099	0.00255754	0.000136989	18.6697	BnaC09G0215200ZS	0.0523517	0.346381	molecular_function
GO:0004633	phosphopantothenoylcysteine decarboxylase activity	1	391	7	51099	0.00255754	0.000136989	18.6697	BnaA05G0379000ZS	0.0523517	0.346381	molecular_function
GO:0102165	(Z)-3-hexen-1-ol acetyltransferase activity	1	391	7	51099	0.00255754	0.000136989	18.6697	BnaA05G0485200ZS	0.0523517	0.346381	molecular_function
GO:0010327	acetyl CoA:(Z)-3-hexen-1-ol acetyltransferase activity	1	391	7	51099	0.00255754	0.000136989	18.6697	BnaA05G0485200ZS	0.0523517	0.346381	molecular_function
GO:0080004	thalian-diol desaturase activity	1	391	7	51099	0.00255754	0.000136989	18.6697	BnaC05G0456700ZS	0.0523517	0.346381	molecular_function
GO:0000287	magnesium ion binding	8	391	534	51099	0.0204604	0.0104503	1.95787	BnaC08G0058300ZS;BnaC06G0236400ZS;BnaA10G0289100ZS;BnaC03G0314300ZS;BnaC04G0242700ZS;BnaC09G0002400ZS;BnaC01G0214600ZS;BnaA03G0393300ZS	0.0547502	0.346381	molecular_function
GO:0052793	pectin acetylesterase activity	2	391	50	51099	0.00511509	0.000978493	5.22752	BnaC01G0090900ZS;BnaA02G0404700ZS	0.0562437	0.346381	molecular_function
GO:0004601	peroxidase activity	6	391	355	51099	0.0153453	0.0069473	2.20881	BnaC04G0230600ZS;BnaA07G0082500ZS;BnaC02G0135300ZS;BnaC04G0594300ZS;BnaA02G0407200ZS;BnaC05G0035900ZS	0.0566976	0.346381	molecular_function
GO:0030176	integral component of endoplasmic reticulum membrane	8	420	297	56777	0.0190476	0.00523099	3.6413	BnaC09G0017800ZS;BnaA02G0400400ZS;BnaC09G0002600ZS;BnaA07G0100500ZS;BnaC04G0434200ZS;BnaA03G0101300ZS;BnaC09G0007200ZS;BnaA07G0149300ZS	0.00180055	0.277512	cellular_component
GO:0005623	cell	4	420	86	56777	0.00952381	0.0015147	6.2876	BnaA10G0190400ZS;BnaC01G0075900ZS;BnaC09G0484300ZS;BnaA03G0038600ZS	0.00388924	0.277512	cellular_component
GO:0000347	THO complex	3	420	46	56777	0.00714286	0.000810187	8.8163	BnaC05G0230000ZS;BnaC09G0007100ZS;BnaA05G0487400ZS	0.00481998	0.277512	cellular_component
GO:0005777	peroxisome	11	420	634	56777	0.0261905	0.0111665	2.34545	BnaC04G0244300ZS;BnaA05G0470300ZS;BnaC03G0198000ZS;BnaC08G0225100ZS;BnaC09G0032500ZS;BnaC03G0435100ZS;BnaC05G0460800ZS;BnaC09G0259300ZS;BnaC02G0384400ZS;BnaC09G0033500ZS;BnaA05G0482300ZS	0.00825987	0.277512	cellular_component
GO:0000445	THO complex part of transcription export complex	2	420	20	56777	0.0047619	0.000352255	13.5183	BnaC05G0230000ZS;BnaA05G0487400ZS	0.00949762	0.277512	cellular_component
GO:0009505	plant-type cell wall	13	420	865	56777	0.0309524	0.015235	2.03166	BnaA01G0342600ZS;BnaC07G0334600ZS;BnaA02G0404700ZS;BnaC04G0230600ZS;BnaA07G0082500ZS;BnaC07G0271500ZS;BnaA02G0407800ZS;BnaC04G0594300ZS;BnaA01G0349400ZS;BnaA02G0407200ZS;BnaC05G0035900ZS;BnaC01G0090900ZS;BnaC05G0449400ZS	0.0132737	0.277512	cellular_component
GO:0005618	cell wall	24	420	1986	56777	0.0571429	0.034979	1.63364	BnaC03G0359100ZS;BnaA02G0061700ZS;BnaC09G0013700ZS;BnaA07G0198300ZS;BnaC05G0449400ZS;BnaC09G0032800ZS;BnaA06G0141800ZS;BnaC04G0421400ZS;BnaC04G0120500ZS;BnaA02G0407800ZS;BnaC06G0279500ZS;BnaA01G0349400ZS;BnaC09G0009100ZS;BnaA01G0342600ZS;BnaA04G0132400ZS;BnaC06G0211600ZS;BnaC04G0115600ZS;BnaC04G0293900ZS;BnaC01G0066500ZS;BnaA02G0287700ZS;BnaA09G0059500ZS;BnaC05G0146500ZS;BnaC06G0211700ZS;BnaA02G0…	0.0137626	0.277512	cellular_component
GO:0031207	Sec62/Sec63 complex	2	420	26	56777	0.0047619	0.000457932	10.3987	BnaC04G0434200ZS;BnaA07G0100500ZS	0.0157792	0.277512	cellular_component
GO:0009654	photosystem II oxygen evolving complex	3	420	71	56777	0.00714286	0.00125051	5.71197	BnaA07G0379900ZS;BnaA02G0234500ZS;BnaC08G0352500ZS	0.0158515	0.277512	cellular_component
GO:0000148	1,3-beta-D-glucan synthase complex	3	420	71	56777	0.00714286	0.00125051	5.71197	BnaC05G0454100ZS;BnaA09G0164000ZS;Bnascaffold1093G0000100ZS	0.0158515	0.277512	cellular_component
GO:0000329	fungal-type vacuole membrane	2	420	27	56777	0.0047619	0.000475545	10.0136	BnaC03G0045800ZS;BnaA02G0396900ZS	0.0169591	0.277512	cellular_component
GO:0071561	nucleus-vacuole junction	2	420	29	56777	0.0047619	0.00051077	9.32299	BnaA06G0122100ZS;BnaC09G0020600ZS	0.0194274	0.291411	cellular_component
GO:0009295	nucleoid	3	420	85	56777	0.00714286	0.00149709	4.77118	BnaA06G0380500ZS;BnaA02G0412400ZS;BnaC01G0490500ZS	0.0254093	0.328004	cellular_component
GO:0005763	mitochondrial small ribosomal subunit	2	420	36	56777	0.0047619	0.00063406	7.51019	BnaA03G0291700ZS;BnaA01G0176200ZS	0.0291438	0.328004	cellular_component
GO:0016021	integral component of membrane	104	420	11850	56777	0.247619	0.208711	1.18642	BnaA06G0122100ZS;BnaA01G0343400ZS;BnaC04G0555700ZS;BnaA09G0717000ZS;BnaC05G0454100ZS;BnaA02G0338400ZS;BnaC02G0470000ZS;BnaC07G0013600ZS;BnaC09G0010900ZS;BnaA01G0266400ZS;BnaC02G0403000ZS;BnaA09G0164000ZS;Bnascaffold1093G0000100ZS;BnaA09G0174600ZS;BnaC02G0221400ZS;Bnascaffold0027G0065300ZS;BnaA08G0260800ZS;BnaC09G0026700ZS;BnaC05G0331300ZS;BnaA06G0182400ZS;BnaA07G0299500ZS;BnaA03G0105200ZS;BnaC03G…	0.0299562	0.328004	cellular_component
GO:0009941	chloroplast envelope	21	420	1829	56777	0.05	0.0322137	1.55213	BnaC08G0425600ZS;BnaC04G0381700ZS;BnaC08G0176100ZS;BnaC05G0460800ZS;BnaA02G0412400ZS;BnaA04G0132200ZS;BnaA05G0480600ZS;Bnascaffold0571G0000100ZS;BnaC06G0406500ZS;Bnascaffold0027G0065300ZS;BnaA01G0342600ZS;BnaC01G0306100ZS;BnaA03G0227600ZS;BnaA01G0368900ZS;BnaC01G0214600ZS;BnaA06G0380500ZS;BnaC08G0043000ZS;BnaA05G0005200ZS;BnaA01G0034300ZS;BnaC03G0685800ZS;BnaC02G0445600ZS	0.0328301	0.328004	cellular_component
GO:1903600	glutaminase complex	1	420	5	56777	0.00238095	8.80638e-05	27.0367	BnaA02G0098100ZS	0.0364449	0.328004	cellular_component
GO:0042170	plastid membrane	1	420	5	56777	0.00238095	8.80638e-05	27.0367	BnaC07G0334600ZS	0.0364449	0.328004	cellular_component
GO:0031227	intrinsic component of endoplasmic reticulum membrane	1	420	5	56777	0.00238095	8.80638e-05	27.0367	BnaA02G0396900ZS	0.0364449	0.328004	cellular_component
GO:0005721	pericentric heterochromatin	1	420	5	56777	0.00238095	8.80638e-05	27.0367	BnaA03G0100600ZS	0.0364449	0.328004	cellular_component
GO:0090568	nuclear transcriptional repressor complex	1	420	6	56777	0.00238095	0.000105677	22.5306	BnaA09G0050500ZS	0.0435733	0.365678	cellular_component
GO:0009706	chloroplast inner membrane	5	420	266	56777	0.0119048	0.004685	2.54104	BnaC09G0017000ZS;BnaC04G0381700ZS;BnaC01G0306100ZS;Bnascaffold0571G0000100ZS;BnaA07G0149300ZS	0.0487123	0.365678	cellular_component
GO:0000275	mitochondrial proton-transporting ATP synthase complex, catalytic core F(1)	2	420	50	56777	0.0047619	0.000880638	5.40733	BnaC01G0382000ZS;BnaC02G0391500ZS	0.0529875	0.365678	cellular_component
GO:0009506	plasmodesma	34	420	3446	56777	0.0809524	0.0606936	1.33379	BnaC02G0522300ZS;BnaC07G0271500ZS;BnaC09G0006700ZS;BnaA02G0084800ZS;BnaA03G0100600ZS;BnaC04G0594300ZS;BnaC05G0460800ZS;BnaA02G0407200ZS;BnaC09G0032800ZS;BnaA09G0061200ZS;BnaC04G0120500ZS;BnaA02G0407800ZS;BnaA02G0395400ZS;BnaA10G0260700ZS;BnaA09G0174600ZS;BnaA09G0074900ZS;BnaA08G0011300ZS;BnaA01G0342600ZS;BnaA03G0039800ZS;BnaC04G0230600ZS;BnaC02G0191800ZS;BnaC02G0527700ZS;BnaA05G0124700ZS;BnaC04G0…	0.0547866	0.365678	cellular_component
GO:0010369	chromocenter	2	420	52	56777	0.0047619	0.000915864	5.19936	BnaA05G0362500ZS;BnaA09G0168700ZS	0.0568114	0.365678	cellular_component
GO:0005736	RNA polymerase I complex	2	420	52	56777	0.0047619	0.000915864	5.19936	BnaC09G0026800ZS;BnaC03G0125800ZS	0.0568114	0.365678	cellular_component
GO:0012505	endomembrane system	6	420	368	56777	0.0142857	0.0064815	2.20408	BnaC09G0008400ZS;BnaC09G0007000ZS;BnaA09G0174600ZS;BnaC02G0403000ZS;BnaC09G0151300ZS;BnaC02G0322500ZS	0.0572384	0.365678	cellular_component
GO:0032592	integral component of mitochondrial membrane	1	420	8	56777	0.00238095	0.000140902	16.8979	BnaC03G0001600ZS	0.0576726	0.365678	cellular_component
GO:0000967	rRNA 5'-end processing	2	403	12	51854	0.00496278	0.000231419	21.445	BnaC04G0216800ZS;BnaC04G0216700ZS	0.00377689	0.43173	biological_process
GO:0080153	negative regulation of reductive pentose-phosphate cycle	2	403	12	51854	0.00496278	0.000231419	21.445	BnaA03G0227600ZS;BnaA05G0005200ZS	0.00377689	0.43173	biological_process
GO:0060149	negative regulation of posttranscriptional gene silencing	2	403	17	51854	0.00496278	0.000327844	15.1376	BnaC04G0216800ZS;BnaC04G0216700ZS	0.00758562	0.43173	biological_process
GO:0006541	glutamine metabolic process	4	403	103	51854	0.00992556	0.00198635	4.99689	BnaA02G0098100ZS;BnaC05G0124500ZS;BnaA06G0299700ZS;BnaA02G0161800ZS	0.00868987	0.43173	biological_process
GO:0009958	positive gravitropism	5	403	166	51854	0.0124069	0.0032013	3.8756	BnaA10G0217200ZS;BnaC09G0028200ZS;BnaA01G0142500ZS;BnaC09G0151300ZS;BnaC05G0456700ZS	0.00987782	0.43173	biological_process
GO:0055129	L-proline biosynthetic process	2	403	20	51854	0.00496278	0.000385698	12.867	BnaC06G0211700ZS;BnaC06G0211600ZS	0.0104361	0.43173	biological_process
GO:0009408	response to heat	11	403	625	51854	0.0272953	0.0120531	2.26459	BnaC08G0425600ZS;BnaC02G0445600ZS;BnaA06G0122600ZS;BnaC06G0211700ZS;BnaC07G0105600ZS;BnaC06G0211600ZS;BnaA08G0273900ZS;BnaC08G0176100ZS;BnaC06G0406500ZS;BnaA09G0168700ZS;BnaA09G0074900ZS	0.0105038	0.43173	biological_process
GO:0010587	miRNA catabolic process	2	403	21	51854	0.00496278	0.000404983	12.2543	BnaC04G0216800ZS;BnaC04G0216700ZS	0.0114759	0.43173	biological_process
GO:0008360	regulation of cell shape	4	403	118	51854	0.00992556	0.00227562	4.36169	BnaC05G0454100ZS;BnaA09G0164000ZS;Bnascaffold1093G0000100ZS;BnaA03G0534600ZS	0.0137838	0.43173	biological_process
GO:0030245	cellulose catabolic process	4	403	119	51854	0.00992556	0.0022949	4.32504	BnaC09G0009000ZS;BnaC04G0260600ZS;BnaA09G0139800ZS;BnaC07G0451600ZS	0.0141781	0.43173	biological_process
GO:0043481	anthocyanin accumulation in tissues in response to UV light	2	403	24	51854	0.00496278	0.000462838	10.7225	BnaC09G0028200ZS;BnaA09G0005500ZS	0.0148535	0.43173	biological_process
GO:0090691	formation of plant organ boundary	2	403	24	51854	0.00496278	0.000462838	10.7225	BnaA02G0136000ZS;BnaC09G0028200ZS	0.0148535	0.43173	biological_process
GO:0006006	glucose metabolic process	3	403	68	51854	0.00744417	0.00131137	5.67662	BnaC01G0214600ZS;BnaA08G0077100ZS;BnaC09G0024300ZS	0.0160896	0.43173	biological_process
GO:0008219	cell death	4	403	126	51854	0.00992556	0.0024299	4.08476	BnaC02G0408900ZS;BnaC01G0306100ZS;BnaC09G0017800ZS;BnaC01G0490500ZS	0.0171382	0.43173	biological_process
GO:0006075	(1->3)-beta-D-glucan biosynthetic process	3	403	71	51854	0.00744417	0.00136923	5.43676	BnaC05G0454100ZS;BnaA09G0164000ZS;Bnascaffold1093G0000100ZS	0.0180409	0.43173	biological_process
GO:0048015	phosphatidylinositol-mediated signaling	2	403	27	51854	0.00496278	0.000520693	9.53111	BnaA04G0092000ZS;BnaC09G0020600ZS	0.0186034	0.43173	biological_process
GO:2000032	regulation of secondary shoot formation	3	403	74	51854	0.00744417	0.00142708	5.21635	BnaA01G0012100ZS;BnaC05G0124500ZS;BnaA02G0161800ZS	0.0201179	0.43173	biological_process
GO:0042335	cuticle development	4	403	135	51854	0.00992556	0.00260346	3.81244	BnaA09G0005500ZS;BnaA05G0034500ZS;BnaA02G0400400ZS;BnaC09G0007200ZS	0.0214731	0.43173	biological_process
GO:0016236	macroautophagy	3	403	78	51854	0.00744417	0.00150422	4.94885	BnaC09G0020600ZS;BnaA03G0534600ZS;BnaC04G0115600ZS	0.0230835	0.43173	biological_process
GO:0006620	posttranslational protein targeting to endoplasmic reticulum membrane	2	403	31	51854	0.00496278	0.000597832	8.30129	BnaC04G0434200ZS;BnaA07G0100500ZS	0.0241496	0.43173	biological_process
GO:0005978	glycogen biosynthetic process	2	403	34	51854	0.00496278	0.000655687	7.56882	BnaC01G0214600ZS;Bnascaffold0025G0037500ZS	0.0286957	0.43173	biological_process
GO:0071555	cell wall organization	16	403	1215	51854	0.0397022	0.0234312	1.69442	BnaC01G0242500ZS;BnaA09G0139800ZS;BnaA02G0404700ZS;BnaC09G0026700ZS;BnaC07G0451600ZS;BnaA08G0141500ZS;BnaA08G0056200ZS;BnaA05G0488000ZS;BnaC05G0454100ZS;BnaA09G0164000ZS;Bnascaffold0026G0072100ZS;Bnascaffold1093G0000100ZS;BnaC09G0051900ZS;BnaC09G0009000ZS;BnaC01G0090900ZS;BnaC09G0026400ZS	0.0297723	0.43173	biological_process
GO:0042744	hydrogen peroxide catabolic process	6	403	299	51854	0.0148883	0.00576619	2.58201	BnaC04G0230600ZS;BnaA07G0082500ZS;BnaC02G0135300ZS;BnaC04G0594300ZS;BnaA02G0407200ZS;BnaC05G0035900ZS	0.0302734	0.43173	biological_process
GO:0071035	nuclear polyadenylation-dependent rRNA catabolic process	2	403	35	51854	0.00496278	0.000674972	7.35257	BnaC04G0216800ZS;BnaC04G0216700ZS	0.0302811	0.43173	biological_process
GO:0009051	pentose-phosphate shunt, oxidative branch	2	403	35	51854	0.00496278	0.000674972	7.35257	BnaA08G0077100ZS;BnaC09G0024300ZS	0.0302811	0.43173	biological_process
GO:0031647	regulation of protein stability	3	403	88	51854	0.00744417	0.00169707	4.38648	BnaA09G0061200ZS;BnaC02G0504100ZS;BnaA05G0114100ZS	0.031477	0.43173	biological_process
GO:0006656	phosphatidylcholine biosynthetic process	2	403	37	51854	0.00496278	0.000713542	6.95513	BnaA07G0255200ZS;BnaC09G0221000ZS	0.0335534	0.43173	biological_process
GO:0000187	activation of MAPK activity	2	403	37	51854	0.00496278	0.000713542	6.95513	BnaC01G0381800ZS;BnaC08G0098000ZS	0.0335534	0.43173	biological_process
GO:0006665	sphingolipid metabolic process	2	403	37	51854	0.00496278	0.000713542	6.95513	BnaC09G0002600ZS;BnaA07G0077400ZS	0.0335534	0.43173	biological_process
GO:0031204	posttranslational protein targeting to membrane, translocation	2	403	38	51854	0.00496278	0.000732827	6.7721	BnaC04G0434200ZS;BnaA07G0100500ZS	0.035239	0.43173	biological_process
GO:0009755	hormone-mediated signaling pathway	2	403	38	51854	0.00496278	0.000732827	6.7721	BnaC03G0602700ZS;BnaC01G0292300ZS	0.035239	0.43173	biological_process
GO:0042882	L-arabinose transmembrane transport	1	403	5	51854	0.00248139	9.64246e-05	25.734	BnaC09G0007000ZS	0.0382612	0.43173	biological_process
GO:0008614	pyridoxine metabolic process	1	403	5	51854	0.00248139	9.64246e-05	25.734	BnaA02G0098100ZS	0.0382612	0.43173	biological_process
GO:0090627	plant epidermal cell differentiation	1	403	5	51854	0.00248139	9.64246e-05	25.734	BnaC01G0144900ZS	0.0382612	0.43173	biological_process
GO:0090709	regulation of timing of plant organ formation	1	403	5	51854	0.00248139	9.64246e-05	25.734	BnaA02G0136000ZS	0.0382612	0.43173	biological_process
GO:0042819	vitamin B6 biosynthetic process	1	403	5	51854	0.00248139	9.64246e-05	25.734	BnaA02G0098100ZS	0.0382612	0.43173	biological_process
GO:0097036	regulation of plasma membrane sterol distribution	1	403	5	51854	0.00248139	9.64246e-05	25.734	BnaC09G0002600ZS	0.0382612	0.43173	biological_process
GO:0060918	auxin transport	2	403	40	51854	0.00496278	0.000771397	6.4335	BnaC08G0098000ZS;BnaC09G0028200ZS	0.0387061	0.43173	biological_process
GO:0019253	reductive pentose-phosphate cycle	3	403	101	51854	0.00744417	0.00194778	3.82188	BnaA03G0227600ZS;BnaA05G0480600ZS;BnaA05G0005200ZS	0.0444503	0.43173	biological_process
GO:0034755	iron ion transmembrane transport	1	403	6	51854	0.00248139	0.000115709	21.445	BnaA07G0228600ZS	0.0457364	0.43173	biological_process
GO:0015882	L-ascorbic acid transmembrane transport	1	403	6	51854	0.00248139	0.000115709	21.445	Bnascaffold0571G0000100ZS	0.0457364	0.43173	biological_process
GO:0031023	microtubule organizing center organization	1	403	6	51854	0.00248139	0.000115709	21.445	BnaA05G0112300ZS	0.0457364	0.43173	biological_process
GO:0043268	positive regulation of potassium ion transport	1	403	6	51854	0.00248139	0.000115709	21.445	BnaC03G0359100ZS	0.0457364	0.43173	biological_process
GO:0017126	nucleologenesis	1	403	6	51854	0.00248139	0.000115709	21.445	BnaC02G0532400ZS	0.0457364	0.43173	biological_process
GO:0019388	galactose catabolic process	1	403	6	51854	0.00248139	0.000115709	21.445	BnaC01G0214600ZS	0.0457364	0.43173	biological_process
GO:0045945	positive regulation of transcription by RNA polymerase III	1	403	6	51854	0.00248139	0.000115709	21.445	BnaA03G0314400ZS	0.0457364	0.43173	biological_process
GO:0009871	jasmonic acid and ethylene-dependent systemic resistance, ethylene mediated signaling pathway	1	403	6	51854	0.00248139	0.000115709	21.445	BnaC05G0459900ZS	0.0457364	0.43173	biological_process
GO:0006792	regulation of sulfur utilization	1	403	6	51854	0.00248139	0.000115709	21.445	BnaA09G0050500ZS	0.0457364	0.43173	biological_process
GO:0090393	sepal giant cell development	1	403	6	51854	0.00248139	0.000115709	21.445	BnaA03G0319200ZS	0.0457364	0.43173	biological_process
GO:0045041	protein import into mitochondrial intermembrane space	2	403	44	51854	0.00496278	0.000848536	5.84864	BnaA05G0488100ZS;BnaC07G0105600ZS	0.0460073	0.43173	biological_process
GO:0006811	ion transport	3	403	103	51854	0.00744417	0.00198635	3.74767	BnaA09G0717000ZS;BnaA09G0002800ZS;BnaA01G0137300ZS	0.0466482	0.43173	biological_process
GO:0009808	lignin metabolic process	2	403	45	51854	0.00496278	0.000867821	5.71867	BnaC05G0035900ZS;BnaA02G0407200ZS	0.0479056	0.43173	biological_process
GO:0002239	response to oomycetes	3	403	107	51854	0.00744417	0.00206349	3.60757	BnaC05G0449400ZS;BnaC04G0098300ZS;BnaA01G0349400ZS	0.0512017	0.43173	biological_process
GO:0010951	negative regulation of endopeptidase activity	2	403	47	51854	0.00496278	0.000906391	5.47532	BnaC04G0540500ZS;BnaA04G0226500ZS	0.0517862	0.43173	biological_process
GO:0045454	cell redox homeostasis	8	403	522	51854	0.0198511	0.0100667	1.97195	BnaC03G0359100ZS;BnaC05G0429800ZS;BnaC01G0490500ZS;BnaA10G0190400ZS;BnaC09G0484300ZS;BnaC01G0075900ZS;BnaA03G0038600ZS;BnaA09G0710300ZS	0.0529623	0.43173	biological_process
GO:0009270	response to humidity	1	403	7	51854	0.00248139	0.000134994	18.3814	BnaA02G0395400ZS	0.0531536	0.43173	biological_process
GO:0051554	flavonol metabolic process	1	403	7	51854	0.00248139	0.000134994	18.3814	BnaC05G0456700ZS	0.0531536	0.43173	biological_process
GO:0071025	RNA surveillance	1	403	7	51854	0.00248139	0.000134994	18.3814	BnaC01G0218000ZS	0.0531536	0.43173	biological_process
GO:0070966	nuclear-transcribed mRNA catabolic process, no-go decay	1	403	7	51854	0.00248139	0.000134994	18.3814	BnaC01G0218000ZS	0.0531536	0.43173	biological_process
GO:0080003	thalianol metabolic process	1	403	7	51854	0.00248139	0.000134994	18.3814	BnaC05G0456700ZS	0.0531536	0.43173	biological_process
GO:0010154	fruit development	3	403	109	51854	0.00744417	0.00210206	3.54138	BnaC01G0306100ZS;BnaC03G0602700ZS;BnaC01G0292300ZS	0.0535563	0.43173	biological_process
GO:0030042	actin filament depolymerization	2	403	48	51854	0.00496278	0.000925676	5.36125	BnaC06G0154800ZS;BnaA03G0100500ZS	0.0537673	0.43173	biological_process
GO:0008610	lipid biosynthetic process	2	403	48	51854	0.00496278	0.000925676	5.36125	BnaA07G0077400ZS;BnaA07G0149300ZS	0.0537673	0.43173	biological_process
GO:0008299	isoprenoid biosynthetic process	3	403	112	51854	0.00744417	0.00215991	3.44652	BnaC09G0033500ZS;BnaA02G0400400ZS;BnaC09G0007200ZS	0.0571841	0.43173	biological_process
GO:1900425	negative regulation of defense response to bacterium	2	403	50	51854	0.00496278	0.000964246	5.1468	BnaA06G0141800ZS;BnaA01G0012100ZS	0.0578085	0.43173	biological_process
HP1CK/LP1CK-specific
GO:0015116	sulfate transmembrane transporter activity	6	577	62	51099	0.0103986	0.00121333	8.5703	BnaA01G0344400ZS;BnaA02G0142000ZS;BnaA09G0453600ZS;BnaA03G0083900ZS;BnaA09G0453500ZS;BnaA03G0422700ZS	7.26477e-05	0.0353068	molecular_function
GO:0050285	sinapine esterase activity	2	577	5	51099	0.0034662	9.78493e-05	35.4239	BnaA08G0211800ZS;BnaA07G0093200ZS	0.00124446	0.128632	molecular_function
GO:0043295	glutathione binding	4	577	42	51099	0.00693241	0.000821934	8.43427	BnaA09G0056000ZS;BnaA10G0032300ZS;BnaC03G0190200ZS;BnaA06G0117600ZS	0.00128181	0.128632	molecular_function
GO:0004364	glutathione transferase activity	9	577	234	51099	0.0155979	0.00457935	3.40615	BnaA07G0374300ZS;BnaC08G0253900ZS;BnaC06G0409100ZS;BnaA05G0352700ZS;BnaC06G0137900ZS;BnaC03G0190200ZS;BnaA05G0489300ZS;BnaA06G0117600ZS;BnaA09G0619300ZS	0.00148467	0.128632	molecular_function
GO:0008271	secondary active sulfate transmembrane transporter activity	4	577	45	51099	0.00693241	0.000880643	7.87198	BnaA03G0083900ZS;BnaA01G0344400ZS;BnaA02G0142000ZS;BnaA03G0422700ZS	0.00166142	0.128632	molecular_function
GO:0042030	ATPase inhibitor activity	2	577	6	51099	0.0034662	0.000117419	29.5199	BnaA01G0401400ZS;BnaC01G0513300ZS	0.00185272	0.128632	molecular_function
GO:0005092	GDP-dissociation inhibitor activity	2	577	6	51099	0.0034662	0.000117419	29.5199	BnaA01G0390400ZS;BnaA01G0390300ZS	0.00185272	0.128632	molecular_function
GO:0001018	mitochondrial promoter sequence-specific DNA binding	3	577	24	51099	0.00519931	0.000469677	11.07	BnaC05G0136000ZS;BnaC08G0032000ZS;BnaC05G0343900ZS	0.00242958	0.139019	molecular_function
GO:0004363	glutathione synthase activity	2	577	7	51099	0.0034662	0.000136989	25.3028	BnaA09G0056000ZS;BnaA10G0032300ZS	0.00257442	0.139019	molecular_function
GO:0045735	nutrient reservoir activity	8	577	212	51099	0.0138648	0.00414881	3.34188	BnaA10G0182800ZS;BnaA04G0058400ZS;BnaA03G0507900ZS;BnaA02G0086700ZS;BnaC01G0484900ZS;BnaC03G0314100ZS;BnaA06G0132400ZS;BnaA02G0113300ZS	0.0030055	0.146067	molecular_function
GO:0005049	nuclear export signal receptor activity	3	577	30	51099	0.00519931	0.000587096	8.85598	BnaA01G0400800ZS;BnaC01G0513800ZS;BnaA01G0410600ZS	0.00463546	0.204803	molecular_function
GO:0046423	allene-oxide cyclase activity	2	577	10	51099	0.0034662	0.000195699	17.712	BnaA06G0393700ZS;BnaA09G0228000ZS	0.00539408	0.21846	molecular_function
GO:0015301	anion:anion antiporter activity	4	577	67	51099	0.00693241	0.00131118	5.28715	BnaA03G0083900ZS;BnaA01G0344400ZS;BnaA02G0142000ZS;BnaA03G0422700ZS	0.00703718	0.263082	molecular_function
GO:0046524	sucrose-phosphate synthase activity	2	577	14	51099	0.0034662	0.000273978	12.6514	BnaA03G0043300ZS;BnaC03G0050300ZS	0.0105872	0.367527	molecular_function
GO:0004322	ferroxidase activity	2	577	17	51099	0.0034662	0.000332688	10.4188	BnaC04G0228500ZS;BnaC08G0202200ZS	0.0154735	0.417784	molecular_function
GO:0016462	pyrophosphatase activity	2	577	17	51099	0.0034662	0.000332688	10.4188	BnaA07G0336100ZS;BnaA02G0204200ZS	0.0154735	0.417784	molecular_function
GO:0015117	thiosulfate transmembrane transporter activity	2	577	17	51099	0.0034662	0.000332688	10.4188	BnaA09G0453600ZS;BnaA09G0453500ZS	0.0154735	0.417784	molecular_function
GO:0030410	nicotianamine synthase activity	2	577	17	51099	0.0034662	0.000332688	10.4188	BnaA02G0124900ZS;BnaA01G0159300ZS	0.0154735	0.417784	molecular_function
GO:0003735	structural constituent of ribosome	25	577	1390	51099	0.0433276	0.0272021	1.5928	BnaC01G0493700ZS;BnaC03G0043700ZS;BnaC07G0022400ZS;BnaA01G0414600ZS;BnaA07G0009100ZS;BnaC02G0451000ZS;BnaA01G0404100ZS;BnaA01G0393200ZS;BnaC03G0376600ZS;Bnascaffold0686G0000200ZS;BnaC08G0435300ZS;BnaA01G0397300ZS;BnaA01G0416900ZS;BnaA01G0422000ZS;BnaA08G0265200ZS;BnaA01G0364300ZS;BnaA03G0377100ZS;BnaC09G0361700ZS;BnaA02G0373800ZS;BnaA08G0023300ZS;BnaC02G0018100ZS;BnaC01G0513600ZS;BnaC01G0483700ZS…	0.0163419	0.418007	molecular_function
GO:0003697	single-stranded DNA binding	7	577	234	51099	0.0121317	0.00457935	2.64922	BnaC05G0343900ZS;BnaC05G0136000ZS;BnaA03G0120000ZS;BnaC08G0032000ZS;BnaA01G0411800ZS;BnaA05G0136800ZS;BnaA10G0301300ZS	0.0176651	0.429263	molecular_function
GO:0015141	succinate transmembrane transporter activity	2	577	19	51099	0.0034662	0.000371827	9.32208	BnaA09G0453600ZS;BnaA09G0453500ZS	0.019169	0.441962	molecular_function
GO:0016791	phosphatase activity	5	577	138	51099	0.00866551	0.00270064	3.20869	BnaA10G0286300ZS;BnaA02G0204200ZS;BnaA07G0336100ZS;BnaC01G0502600ZS;BnaA01G0212300ZS	0.0205724	0.441962	molecular_function
GO:0000978	RNA polymerase II proximal promoter sequence-specific DNA binding	5	577	140	51099	0.00866551	0.00273978	3.16285	BnaA02G0400200ZS;BnaA01G0005100ZS;BnaC02G0532300ZS;BnaA10G0284800ZS;BnaA01G0411400ZS	0.0217353	0.441962	molecular_function
GO:0016846	carbon-sulfur lyase activity	2	577	21	51099	0.0034662	0.000410967	8.43427	Bnascaffold0025G0041000ZS;BnaA03G0504400ZS	0.0231948	0.441962	molecular_function
GO:0017077	oxidative phosphorylation uncoupler activity	2	577	22	51099	0.0034662	0.000430537	8.05089	BnaA09G0453600ZS;BnaA09G0453500ZS	0.0253263	0.441962	molecular_function
GO:0004176	ATP-dependent peptidase activity	4	577	100	51099	0.00693241	0.00195699	3.54239	BnaC05G0136000ZS;BnaC06G0341000ZS;BnaC08G0032000ZS;BnaC05G0343900ZS	0.0269885	0.441962	molecular_function
GO:0015131	oxaloacetate transmembrane transporter activity	2	577	23	51099	0.0034662	0.000450107	7.70085	BnaA09G0453600ZS;BnaA09G0453500ZS	0.0275342	0.441962	molecular_function
GO:0005310	dicarboxylic acid transmembrane transporter activity	2	577	23	51099	0.0034662	0.000450107	7.70085	BnaA09G0453600ZS;BnaA09G0453500ZS	0.0275342	0.441962	molecular_function
GO:0004838	L-tyrosine:2-oxoglutarate aminotransferase activity	2	577	24	51099	0.0034662	0.000469677	7.37998	Bnascaffold0025G0041000ZS;BnaA09G0578100ZS	0.0298164	0.441962	molecular_function
GO:0003824	catalytic activity	3	577	61	51099	0.00519931	0.00119376	4.3554	BnaC07G0003900ZS;BnaA03G0507900ZS;BnaA06G0015700ZS	0.0318125	0.441962	molecular_function
GO:0052634	C-19 gibberellin 2-beta-dioxygenase activity	2	577	25	51099	0.0034662	0.000489246	7.08478	BnaC06G0441000ZS;BnaA02G0232000ZS	0.0321711	0.441962	molecular_function
GO:0008379	thioredoxin peroxidase activity	2	577	25	51099	0.0034662	0.000489246	7.08478	BnaA07G0284400ZS;BnaA05G0185200ZS	0.0321711	0.441962	molecular_function
GO:0008289	lipid binding	11	577	514	51099	0.0190641	0.0100589	1.89525	BnaC02G0116800ZS;BnaC03G0809300ZS;BnaC06G0300300ZS;BnaA09G0552700ZS;BnaA07G0192100ZS;BnaC07G0394800ZS;BnaA09G0681000ZS;BnaC02G0540400ZS;BnaC01G0515800ZS;BnaC03G0763600ZS;BnaA04G0045000ZS	0.0334383	0.441962	molecular_function
GO:0005267	potassium channel activity	2	577	26	51099	0.0034662	0.000508816	6.81229	BnaA06G0156900ZS;BnaA01G0404300ZS	0.0345962	0.441962	molecular_function
GO:0004970	ionotropic glutamate receptor activity	3	577	66	51099	0.00519931	0.00129161	4.02545	BnaA05G0142200ZS;BnaA01G0404300ZS;BnaC07G0328800ZS	0.0388307	0.441962	molecular_function
GO:0008066	glutamate receptor activity	3	577	66	51099	0.00519931	0.00129161	4.02545	BnaA05G0142200ZS;BnaA01G0404300ZS;BnaC07G0328800ZS	0.0388307	0.441962	molecular_function
GO:0016157	sucrose synthase activity	2	577	28	51099	0.0034662	0.000547956	6.3257	BnaA03G0043300ZS;BnaC03G0050300ZS	0.0396505	0.441962	molecular_function
GO:0015293	symporter activity	6	577	223	51099	0.0103986	0.00436408	2.38277	BnaA01G0344400ZS;BnaA02G0142000ZS;BnaA09G0070600ZS;BnaA03G0083900ZS;BnaC02G0306900ZS;BnaA03G0422700ZS	0.0419171	0.441962	molecular_function
GO:0042578	phosphoric ester hydrolase activity	2	577	30	51099	0.0034662	0.000587096	5.90399	BnaC09G0201700ZS;BnaA08G0067500ZS	0.0449645	0.441962	molecular_function
GO:0000210	NAD+ diphosphatase activity	2	577	32	51099	0.0034662	0.000626235	5.53499	BnaC02G0419500ZS;BnaC04G0321500ZS	0.0505242	0.441962	molecular_function
GO:0015140	malate transmembrane transporter activity	2	577	32	51099	0.0034662	0.000626235	5.53499	BnaA09G0453600ZS;BnaA09G0453500ZS	0.0505242	0.441962	molecular_function
GO:0030544	Hsp70 protein binding	3	577	76	51099	0.00519931	0.00148731	3.49578	BnaA01G0412000ZS;BnaC01G0503300ZS;BnaA10G0067100ZS	0.0549999	0.441962	molecular_function
GO:0050048	L-leucine:2-oxoglutarate aminotransferase activity	1	577	5	51099	0.0017331	9.78493e-05	17.712	Bnascaffold0025G0041000ZS	0.0552004	0.441962	molecular_function
GO:0004655	porphobilinogen synthase activity	1	577	5	51099	0.0017331	9.78493e-05	17.712	BnaA07G0314700ZS	0.0552004	0.441962	molecular_function
GO:0080098	L-tyrosine:pyruvate aminotransferase activity	1	577	5	51099	0.0017331	9.78493e-05	17.712	Bnascaffold0025G0041000ZS	0.0552004	0.441962	molecular_function
GO:0080099	L-methionine:2-oxoglutarate aminotransferase activity	1	577	5	51099	0.0017331	9.78493e-05	17.712	Bnascaffold0025G0041000ZS	0.0552004	0.441962	molecular_function
GO:0047312	L-phenylalanine:pyruvate aminotransferase activity	1	577	5	51099	0.0017331	9.78493e-05	17.712	Bnascaffold0025G0041000ZS	0.0552004	0.441962	molecular_function
GO:0080130	L-phenylalanine:2-oxoglutarate aminotransferase activity	1	577	5	51099	0.0017331	9.78493e-05	17.712	Bnascaffold0025G0041000ZS	0.0552004	0.441962	molecular_function
GO:0004730	pseudouridylate synthase activity	1	577	5	51099	0.0017331	9.78493e-05	17.712	BnaA06G0029700ZS	0.0552004	0.441962	molecular_function
GO:0080100	L-glutamine:2-oxoglutarate aminotransferase activity	1	577	5	51099	0.0017331	9.78493e-05	17.712	Bnascaffold0025G0041000ZS	0.0552004	0.441962	molecular_function
GO:0005272	sodium channel activity	1	577	5	51099	0.0017331	9.78493e-05	17.712	BnaA01G0404300ZS	0.0552004	0.441962	molecular_function
GO:0071522	ureidoglycine aminohydrolase activity	1	577	5	51099	0.0017331	9.78493e-05	17.712	BnaC07G0413000ZS	0.0552004	0.441962	molecular_function
GO:0042393	histone binding	5	577	182	51099	0.00866551	0.00356171	2.43296	BnaA01G0420600ZS;BnaC01G0484200ZS;BnaA01G0393700ZS;BnaC09G0300400ZS;BnaC01G0484300ZS	0.0563816	0.441962	molecular_function
GO:0005840	ribosome	14	605	394	56777	0.0231405	0.00693943	3.33464	BnaC01G0493700ZS;BnaC08G0435300ZS;BnaC02G0018100ZS;Bnascaffold0686G0000200ZS;BnaC09G0361700ZS;BnaA01G0422000ZS;BnaC04G0570300ZS;BnaA01G0414600ZS;BnaC01G0483700ZS;BnaA02G0072200ZS;BnaA01G0364300ZS;BnaA01G0393200ZS;BnaA08G0265200ZS;BnaC03G0043700ZS	0.000103559	0.0236114	cellular_component
GO:0042565	RNA nuclear export complex	2	605	7	56777	0.00330579	0.000123289	26.8132	BnaA01G0400800ZS;BnaC01G0513800ZS	0.00229759	0.25772	cellular_component
GO:0016469	proton-transporting two-sector ATPase complex	2	605	9	56777	0.00330579	0.000158515	20.8547	BnaA01G0420000ZS;BnaA03G0283700ZS	0.00388341	0.25772	cellular_component
GO:0009507	chloroplast	92	605	6601	56777	0.152066	0.116262	1.30796	BnaC01G0401900ZS;BnaA01G0388000ZS;BnaA04G0241900ZS;BnaC02G0538500ZS;BnaA01G0399900ZS;BnaC07G0463200ZS;BnaC04G0566100ZS;BnaA01G0413600ZS;BnaA03G0320200ZS;BnaC01G0228400ZS;BnaA01G0417400ZS;BnaC08G0435300ZS;BnaA10G0138400ZS;BnaC08G0202200ZS;BnaA06G0380100ZS;BnaC01G0032100ZS;BnaC03G0190200ZS;BnaC01G0493000ZS;BnaA01G0364300ZS;BnaC09G0361700ZS;BnaA02G0373800ZS;BnaC02G0017200ZS;BnaC09G0553200ZS;BnaC01G0…	0.00452141	0.25772	cellular_component
GO:0000814	ESCRT II complex	2	605	11	56777	0.00330579	0.00019374	17.063	BnaC01G0210400ZS;BnaC04G0497900ZS	0.00584981	0.264878	cellular_component
GO:0017053	transcriptional repressor complex	2	605	12	56777	0.00330579	0.000211353	15.641	BnaA01G0398400ZS;BnaA01G0398300ZS	0.00697047	0.264878	cellular_component
GO:0005968	Rab-protein geranylgeranyltransferase complex	2	605	16	56777	0.00330579	0.000281804	11.7308	BnaA01G0390400ZS;BnaA01G0390300ZS	0.012322	0.302625	cellular_component
GO:0005741	mitochondrial outer membrane	6	605	178	56777	0.00991736	0.00313507	3.16336	BnaC06G0454700ZS;BnaC02G0158200ZS;BnaC06G0140100ZS;BnaC04G0351400ZS;BnaA01G0411000ZS;BnaA01G0417400ZS	0.0124669	0.302625	cellular_component
GO:0071013	catalytic step 2 spliceosome	6	605	178	56777	0.00991736	0.00313507	3.16336	BnaC07G0412000ZS;Bnascaffold0026G0039100ZS;BnaC07G0412600ZS;BnaA03G0309900ZS;BnaA03G0048500ZS;BnaA08G0155800ZS	0.0124669	0.302625	cellular_component
GO:0034715	pICln-Sm protein complex	2	605	17	56777	0.00330579	0.000299417	11.0407	BnaA03G0309900ZS;BnaA02G0399400ZS	0.0138673	0.302625	cellular_component
GO:0010168	ER body	3	605	48	56777	0.00495868	0.000845413	5.86539	BnaC07G0479100ZS;Bnascaffold2764G0000100ZS;BnaA03G0500600ZS	0.0146003	0.302625	cellular_component
GO:0005739	mitochondrion	58	605	4080	56777	0.0958678	0.0718601	1.33409	BnaC01G0493700ZS;BnaC08G0253900ZS;BnaA01G0411200ZS;BnaC05G0343900ZS;BnaA01G0230100ZS;BnaA01G0388000ZS;BnaC08G0188100ZS;BnaA01G0412700ZS;BnaA08G0269900ZS;BnaC02G0555800ZS;BnaC04G0351400ZS;BnaC04G0004900ZS;BnaC05G0136000ZS;BnaC02G0547300ZS;BnaC03G0493100ZS;BnaC09G0190400ZS;BnaA01G0208900ZS;BnaA06G0011600ZS;BnaC04G0566100ZS;BnaC06G0041400ZS;Bnascaffold0686G0000200ZS;BnaA03G0120000ZS;BnaC08G0032000ZS…	0.0159989	0.30398	cellular_component
GO:0005829	cytosol	103	605	7920	56777	0.170248	0.139493	1.22048	BnaC02G0007800ZS;BnaA02G0410900ZS;Bnascaffold0070G0000100ZS;BnaA05G0335500ZS;BnaA09G0619300ZS;BnaC03G0046600ZS;BnaA03G0271800ZS;BnaA01G0413600ZS;BnaA02G0006700ZS;BnaA02G0068000ZS;BnaC02G0554300ZS;BnaA06G0380100ZS;BnaC03G0190200ZS;BnaA07G0289500ZS;BnaA01G0113400ZS;BnaA07G0024100ZS;BnaA02G0373800ZS;BnaA09G0570600ZS;BnaC01G0503100ZS;BnaC03G0316600ZS;BnaA08G0294700ZS;BnaC05G0067500ZS;BnaC09G0553200ZS…	0.018241	0.319918	cellular_component
GO:0016471	vacuolar proton-transporting V-type ATPase complex	3	605	54	56777	0.00495868	0.000951089	5.21368	BnaC03G0314100ZS;BnaA01G0420000ZS;BnaA03G0283700ZS	0.0199835	0.325446	cellular_component
GO:0000325	plant-type vacuole	6	605	213	56777	0.00991736	0.00375152	2.64356	BnaA01G0420000ZS;BnaC03G0314100ZS;BnaA03G0283700ZS;BnaA09G0055200ZS;BnaA06G0404900ZS;BnaA01G0364200ZS	0.0273559	0.41581	cellular_component
GO:0032586	protein storage vacuole membrane	3	605	64	56777	0.00495868	0.00112722	4.39904	BnaA06G0054700ZS;BnaA09G0663200ZS;BnaA04G0005400ZS	0.0310666	0.442698	cellular_component
GO:0031966	mitochondrial membrane	5	605	168	56777	0.00826446	0.00295894	2.79304	BnaA01G0230100ZS;BnaC02G0555800ZS;BnaA06G0137000ZS;BnaA01G0387300ZS;BnaC01G0493600ZS	0.0346244	0.464374	cellular_component
GO:0005720	nuclear heterochromatin	2	605	31	56777	0.00330579	0.000545996	6.0546	BnaC03G0117900ZS;BnaC02G0082500ZS	0.0430064	0.528223	cellular_component
GO:0031977	thylakoid lumen	4	605	130	56777	0.00661157	0.00228966	2.88758	BnaA04G0026400ZS;BnaC06G0341000ZS;BnaA01G0408200ZS;BnaC04G0171500ZS	0.0509109	0.528223	cellular_component
GO:0005662	DNA replication factor A complex	2	605	35	56777	0.00330579	0.000616447	5.36264	BnaA05G0136800ZS;BnaA01G0411800ZS	0.0535293	0.528223	cellular_component
GO:0010231	maintenance of seed dormancy	5	572	14	51854	0.00874126	0.000269989	32.3764	BnaA05G0185200ZS;BnaC01G0484200ZS;BnaA06G0015700ZS;BnaA01G0393700ZS;BnaC01G0484300ZS	2.95976e-07	0.000254244	biological_process
GO:0008272	sulfate transport	4	572	38	51854	0.00699301	0.000732827	9.54251	BnaA09G0453600ZS;BnaA09G0453500ZS;BnaA02G0142000ZS;BnaA03G0422700ZS	0.000803313	0.253308	biological_process
GO:0006880	intracellular sequestering of iron ion	4	572	40	51854	0.00699301	0.000771397	9.06538	BnaC07G0479100ZS;BnaC04G0228500ZS;BnaC08G0202200ZS;BnaA03G0500600ZS	0.00097744	0.253308	biological_process
GO:0006749	glutathione metabolic process	8	572	194	51854	0.013986	0.00374127	3.7383	BnaA06G0011600ZS;BnaA07G0374300ZS;BnaC06G0409100ZS;BnaC09G0034500ZS;BnaC03G0190200ZS;BnaA05G0489300ZS;BnaA06G0117600ZS;BnaA09G0619300ZS	0.00150276	0.253308	biological_process
GO:0046825	regulation of protein export from nucleus	3	572	21	51854	0.00524476	0.000404983	12.9505	BnaA01G0400800ZS;BnaC01G0513800ZS;BnaA01G0410600ZS	0.00153155	0.253308	biological_process
GO:2000541	positive regulation of protein geranylgeranylation	2	572	6	51854	0.0034965	0.000115709	30.2179	BnaA01G0390400ZS;BnaA01G0390300ZS	0.00176932	0.253308	biological_process
GO:0070407	oxidation-dependent protein catabolic process	3	572	24	51854	0.00524476	0.000462838	11.3317	BnaC05G0136000ZS;BnaC08G0032000ZS;BnaC05G0343900ZS	0.00227424	0.264031	biological_process
GO:0061716	miRNA export from nucleus	2	572	7	51854	0.0034965	0.000134994	25.9011	BnaA01G0400800ZS;BnaC01G0513800ZS	0.00245896	0.264031	biological_process
GO:0034599	cellular response to oxidative stress	6	572	133	51854	0.0104895	0.00256489	4.08965	BnaA05G0185200ZS;BnaC05G0343900ZS;BnaA07G0284400ZS;BnaC08G0161300ZS;BnaC08G0032000ZS;BnaC05G0136000ZS	0.00370165	0.306858	biological_process
GO:0071323	cellular response to chitin	2	572	9	51854	0.0034965	0.000173564	20.1453	BnaC02G0554300ZS;BnaA02G0417400ZS	0.00415412	0.306858	biological_process
GO:1900150	regulation of defense response to fungus	6	572	137	51854	0.0104895	0.00264203	3.97024	BnaC03G0317500ZS;BnaA01G0389600ZS;BnaC02G0341200ZS;BnaA03G0438700ZS;BnaC02G0554300ZS;BnaA02G0417400ZS	0.0042774	0.306858	biological_process
GO:0006412	translation	23	572	1141	51854	0.0402098	0.0220041	1.82738	BnaC07G0182900ZS;BnaC03G0043700ZS;BnaA01G0414600ZS;BnaA07G0009100ZS;BnaC02G0451000ZS;BnaA01G0404100ZS;BnaA01G0393200ZS;BnaC03G0376600ZS;Bnascaffold0686G0000200ZS;BnaC08G0435300ZS;BnaA01G0397300ZS;BnaA08G0265200ZS;BnaA01G0364300ZS;BnaA03G0377100ZS;BnaC09G0361700ZS;BnaA02G0373800ZS;BnaA08G0023300ZS;BnaC02G0018100ZS;BnaC08G0533400ZS;BnaC01G0513600ZS;BnaC01G0483700ZS;BnaA02G0072200ZS;BnaA01G0401000ZS	0.00459219	0.306858	biological_process
GO:0010078	maintenance of root meristem identity	4	572	65	51854	0.00699301	0.00125352	5.5787	Bnascaffold0025G0041000ZS;BnaC01G0484200ZS;BnaA01G0393700ZS;BnaC01G0484300ZS	0.00583365	0.306858	biological_process
GO:0042742	defense response to bacterium	24	572	1233	51854	0.041958	0.0237783	1.76455	BnaC03G0354600ZS;Bnascaffold0025G0041000ZS;BnaA03G0475900ZS;BnaA04G0241900ZS;BnaA08G0182000ZS;BnaC09G0190400ZS;BnaA09G0032200ZS;BnaC02G0515000ZS;BnaA06G0133300ZS;BnaA01G0379400ZS;BnaC02G0466100ZS;BnaC06G0246700ZS;BnaC04G0171500ZS;BnaA06G0380100ZS;BnaC04G0565800ZS;BnaC01G0341400ZS;BnaC03G0114300ZS;BnaA03G0056300ZS;BnaC07G0412000ZS;BnaC05G0413900ZS;BnaC02G0205900ZS;BnaC06G0055000ZS;BnaC09G0553200ZS…	0.00584681	0.306858	biological_process
GO:0009684	indoleacetic acid biosynthetic process	3	572	34	51854	0.00524476	0.000655687	7.99887	Bnascaffold0025G0041000ZS;BnaA02G0068000ZS;BnaA03G0504400ZS	0.00619771	0.306858	biological_process
GO:0046256	2,4,6-trinitrotoluene catabolic process	2	572	11	51854	0.0034965	0.000212134	16.4825	BnaA06G0117600ZS;BnaA09G0619300ZS	0.00625452	0.306858	biological_process
GO:0070207	protein homotrimerization	2	572	11	51854	0.0034965	0.000212134	16.4825	BnaC02G0555800ZS;BnaA06G0137000ZS	0.00625452	0.306858	biological_process
GO:0009414	response to water deprivation	24	572	1243	51854	0.041958	0.0239711	1.75036	BnaC08G0105600ZS;BnaA01G0230100ZS;BnaC02G0186200ZS;BnaA02G0410900ZS;BnaC06G0408800ZS;BnaA01G0293200ZS;BnaA04G0149800ZS;BnaA03G0120000ZS;BnaA01G0393700ZS;BnaA03G0135000ZS;BnaA09G0537600ZS;BnaA03G0194400ZS;BnaA02G0113300ZS;BnaC03G0172500ZS;BnaC02G0341200ZS;BnaC04G0157900ZS;BnaC01G0060500ZS;BnaC01G0484200ZS;BnaC01G0060600ZS;BnaA01G0389600ZS;BnaC01G0484300ZS;BnaA03G0056300ZS;BnaA02G0330100ZS;BnaA04G0…	0.00643009	0.306858	biological_process
GO:0006515	protein quality control for misfolded or incompletely synthesized proteins	3	572	36	51854	0.00524476	0.000694257	7.55449	BnaC05G0136000ZS;BnaC08G0032000ZS;BnaC05G0343900ZS	0.00727587	0.31338	biological_process
GO:0010154	fruit development	5	572	109	51854	0.00874126	0.00210206	4.15843	BnaA06G0166300ZS;BnaC07G0412000ZS;BnaA01G0230100ZS;BnaA02G0006700ZS;BnaC03G0493100ZS	0.00733241	0.31338	biological_process
GO:0000187	activation of MAPK activity	3	572	37	51854	0.00524476	0.000713542	7.35031	BnaA10G0125300ZS;BnaC02G0554300ZS;BnaA02G0417400ZS	0.00785389	0.31338	biological_process
GO:0015979	photosynthesis	10	572	366	51854	0.0174825	0.00705828	2.47688	BnaC07G0125200ZS;BnaC08G0202200ZS;BnaC04G0228500ZS;BnaA01G0408200ZS;BnaA01G0412700ZS;BnaC02G0282400ZS;BnaA03G0032900ZS;BnaA05G0333100ZS;BnaA09G0086700ZS;BnaC04G0035200ZS	0.0080274	0.31338	biological_process
GO:0009407	toxin catabolic process	7	572	207	51854	0.0122378	0.00399198	3.06559	BnaA07G0374300ZS;BnaC06G0409100ZS;BnaC06G0137900ZS;BnaC03G0190200ZS;BnaA05G0489300ZS;BnaA06G0117600ZS;BnaA09G0619300ZS	0.00847201	0.31338	biological_process
GO:0006536	glutamate metabolic process	4	572	73	51854	0.00699301	0.0014078	4.96733	BnaC03G0493100ZS;BnaC02G0095200ZS;BnaC04G0143900ZS;BnaC09G0034500ZS	0.00875566	0.31338	biological_process
GO:0010228	vegetative to reproductive phase transition of meristem	11	572	438	51854	0.0192308	0.00844679	2.27669	BnaA07G0243000ZS;BnaA02G0400200ZS;BnaC02G0532300ZS;BnaA04G0026700ZS;BnaA02G0315700ZS;BnaC03G0048200ZS;BnaC09G0300400ZS;BnaA02G0006700ZS;BnaC09G0550900ZS;BnaA08G0188000ZS;BnaC03G0260200ZS	0.0101362	0.343714	biological_process
GO:0045088	regulation of innate immune response	2	572	15	51854	0.0034965	0.000289274	12.0872	BnaC02G0554300ZS;BnaA02G0417400ZS	0.0115975	0.343714	biological_process
GO:0071836	nectar secretion	2	572	15	51854	0.0034965	0.000289274	12.0872	BnaA03G0043300ZS;BnaC03G0050300ZS	0.0115975	0.343714	biological_process
GO:0000387	spliceosomal snRNP assembly	4	572	80	51854	0.00699301	0.00154279	4.53269	BnaA03G0309900ZS;BnaA02G0399400ZS;Bnascaffold0026G0039100ZS;BnaA08G0155800ZS	0.0119826	0.343714	biological_process
GO:0045892	negative regulation of transcription, DNA-templated	15	572	701	51854	0.0262238	0.0135187	1.93981	BnaC07G0412000ZS;BnaA02G0400200ZS;BnaC01G0495200ZS;BnaC02G0532300ZS;BnaA01G0419800ZS;BnaC01G0492300ZS;BnaC02G0552300ZS;BnaC02G0082500ZS;BnaA09G0706400ZS;BnaA01G0402200ZS;BnaA01G0387500ZS;BnaA07G0347300ZS;BnaA02G0006700ZS;BnaA10G0297600ZS;BnaC06G0246700ZS	0.0121316	0.343714	biological_process
GO:0010492	maintenance of shoot apical meristem identity	4	572	81	51854	0.00699301	0.00156208	4.47673	BnaC02G0238300ZS;BnaC01G0484200ZS;BnaA01G0393700ZS;BnaC01G0484300ZS	0.0124978	0.343714	biological_process
GO:0016485	protein processing	3	572	44	51854	0.00524476	0.000848536	6.18094	BnaC09G0299900ZS;BnaC01G0455900ZS;BnaA10G0039400ZS	0.0126497	0.343714	biological_process
GO:0009409	response to cold	25	572	1396	51854	0.0437063	0.0269217	1.62346	BnaA05G0349900ZS;BnaA01G0230100ZS;BnaC02G0186200ZS;BnaC06G0408800ZS;BnaA01G0394800ZS;BnaC01G0485400ZS;BnaC04G0351400ZS;BnaA06G0393700ZS;BnaA01G0293200ZS;BnaA08G0154300ZS;BnaA03G0120000ZS;BnaA09G0228000ZS;BnaA03G0135000ZS;BnaA02G0113300ZS;BnaA05G0172500ZS;BnaC08G0202200ZS;BnaC02G0552300ZS;BnaC04G0228500ZS;BnaA10G0007700ZS;BnaC02G0341200ZS;BnaA02G0086700ZS;BnaC06G0055000ZS;BnaC07G0413500ZS;BnaC09G0…	0.0132337	0.343714	biological_process
GO:0009617	response to bacterium	12	572	518	51854	0.020979	0.00998959	2.10009	BnaA03G0438700ZS;BnaA10G0108500ZS;BnaC08G0105600ZS;BnaC08G0202200ZS;BnaA03G0475900ZS;BnaC03G0317500ZS;BnaC04G0228500ZS;BnaC02G0515000ZS;BnaA01G0389600ZS;BnaC06G0055000ZS;BnaC02G0205900ZS;BnaC02G0466100ZS	0.013424	0.343714	biological_process
GO:0017148	negative regulation of translation	5	572	129	51854	0.00874126	0.00248775	3.51371	BnaC01G0493700ZS;BnaC01G0494400ZS;BnaA01G0420800ZS;BnaA01G0422000ZS;BnaA01G0412500ZS	0.0144674	0.343714	biological_process
GO:0015709	thiosulfate transport	2	572	17	51854	0.0034965	0.000327844	10.6652	BnaA09G0453600ZS;BnaA09G0453500ZS	0.0148049	0.343714	biological_process
GO:0071422	succinate transmembrane transport	2	572	17	51854	0.0034965	0.000327844	10.6652	BnaA09G0453600ZS;BnaA09G0453500ZS	0.0148049	0.343714	biological_process
GO:0030418	nicotianamine biosynthetic process	2	572	17	51854	0.0034965	0.000327844	10.6652	BnaA02G0124900ZS;BnaA01G0159300ZS	0.0148049	0.343714	biological_process
GO:0050826	response to freezing	5	572	131	51854	0.00874126	0.00252632	3.46007	BnaC09G0553200ZS;BnaC03G0317500ZS;BnaA08G0276700ZS;BnaA03G0438700ZS;BnaA02G0113300ZS	0.0153692	0.347424	biological_process
GO:0010731	protein glutathionylation	2	572	18	51854	0.0034965	0.000347128	10.0726	BnaC08G0253900ZS;BnaA05G0352700ZS	0.0165351	0.355092	biological_process
GO:2000071	regulation of defense response by callose deposition	2	572	18	51854	0.0034965	0.000347128	10.0726	BnaC02G0554300ZS;BnaA02G0417400ZS	0.0165351	0.355092	biological_process
GO:0010421	hydrogen peroxide-mediated programmed cell death	2	572	19	51854	0.0034965	0.000366413	9.54251	BnaC03G0401300ZS;Bnascaffold0027G0014700ZS	0.018347	0.366514	biological_process
GO:0051262	protein tetramerization	2	572	19	51854	0.0034965	0.000366413	9.54251	BnaA07G0336100ZS;BnaA02G0204200ZS	0.018347	0.366514	biological_process
GO:1901141	regulation of lignin biosynthetic process	2	572	19	51854	0.0034965	0.000366413	9.54251	BnaA01G0005100ZS;BnaA01G0342300ZS	0.018347	0.366514	biological_process
GO:0042631	cellular response to water deprivation	5	572	138	51854	0.00874126	0.00266132	3.28456	BnaC04G0157900ZS;BnaC01G0483800ZS;BnaC03G0190200ZS;BnaC02G0341200ZS;BnaA08G0310400ZS	0.0188187	0.367393	biological_process
GO:0009908	flower development	18	572	947	51854	0.0314685	0.0182628	1.72309	BnaC02G0017300ZS;Bnascaffold0025G0041000ZS;BnaA07G0243000ZS;BnaA02G0400200ZS;BnaC08G0202200ZS;BnaC02G0532300ZS;BnaC07G0342500ZS;BnaC04G0228500ZS;BnaA02G0410900ZS;BnaC03G0048200ZS;BnaA04G0109200ZS;BnaA01G0412700ZS;BnaC02G0082500ZS;BnaA06G0133300ZS;BnaC02G0556400ZS;BnaC09G0550900ZS;BnaC02G0545600ZS;BnaA06G0115100ZS	0.0193028	0.368469	biological_process
GO:0051131	chaperone-mediated protein complex assembly	3	572	54	51854	0.00524476	0.00104139	5.03632	BnaC05G0136000ZS;BnaC08G0032000ZS;BnaC05G0343900ZS	0.021858	0.397425	biological_process
GO:0000086	G2/M transition of mitotic cell cycle	2	572	21	51854	0.0034965	0.000404983	8.6337	BnaC03G0178600ZS;BnaA06G0192600ZS	0.0222077	0.397425	biological_process
GO:0018344	protein geranylgeranylation	2	572	21	51854	0.0034965	0.000404983	8.6337	BnaA01G0390400ZS;BnaA01G0390300ZS	0.0222077	0.397425	biological_process
GO:0006807	nitrogen compound metabolic process	3	572	57	51854	0.00524476	0.00109924	4.77126	BnaC02G0552400ZS;BnaC02G0095200ZS;BnaC04G0143900ZS	0.0251717	0.435632	biological_process
GO:0009651	response to salt stress	33	572	2087	51854	0.0576923	0.0402476	1.43343	BnaA01G0230100ZS;BnaC02G0186200ZS;BnaA03G0460000ZS;BnaA08G0269900ZS;BnaC08G0201200ZS;BnaC04G0004900ZS;BnaC04G0351400ZS;BnaA01G0293200ZS;BnaC03G0493100ZS;BnaC09G0190400ZS;BnaA03G0065300ZS;Bnascaffold2764G0000100ZS;BnaA06G0011600ZS;BnaC03G0306900ZS;BnaA03G0120000ZS;BnaA01G0390000ZS;BnaA01G0393700ZS;BnaA03G0135000ZS;BnaA03G0194400ZS;BnaA06G0125600ZS;BnaA06G0380100ZS;BnaC01G0494400ZS;BnaA01G0416900ZS…	0.0259076	0.435632	biological_process
GO:0035195	gene silencing by miRNA	2	572	23	51854	0.0034965	0.000443553	7.88294	BnaC02G0238300ZS;BnaC02G0205900ZS	0.0263712	0.435632	biological_process
GO:0015729	oxaloacetate transport	2	572	23	51854	0.0034965	0.000443553	7.88294	BnaA09G0453600ZS;BnaA09G0453500ZS	0.0263712	0.435632	biological_process
GO:0080028	nitrile biosynthetic process	2	572	24	51854	0.0034965	0.000462838	7.55449	BnaA01G0342200ZS;BnaC02G0483500ZS	0.0285619	0.462918	biological_process
GO:0009805	coumarin biosynthetic process	2	572	25	51854	0.0034965	0.000482123	7.25231	BnaC03G0401300ZS;Bnascaffold0027G0014700ZS	0.0308226	0.474077	biological_process
GO:0043328	protein transport to vacuole involved in ubiquitin-dependent protein catabolic process via the multivesicular body sorting pathway	2	572	25	51854	0.0034965	0.000482123	7.25231	BnaC01G0210400ZS;BnaC04G0497900ZS	0.0308226	0.474077	biological_process
GO:0010193	response to ozone	4	572	107	51854	0.00699301	0.00206349	3.38893	BnaA03G0475900ZS;BnaC01G0493000ZS;BnaC08G0253900ZS;BnaC06G0394400ZS	0.0310816	0.474077	biological_process
GO:0007005	mitochondrion organization	5	572	159	51854	0.00874126	0.0030663	2.85075	BnaC03G0378200ZS;BnaC05G0343900ZS;BnaC08G0032000ZS;BnaC01G0247300ZS;BnaC05G0136000ZS	0.0320882	0.474077	biological_process
GO:0009644	response to high light intensity	6	572	214	51854	0.0104895	0.00412697	2.5417	BnaC08G0105600ZS;BnaA01G0201100ZS;BnaC06G0067500ZS;BnaA07G0053100ZS;BnaC02G0016200ZS;BnaA02G0113300ZS	0.0322014	0.474077	biological_process
GO:0010039	response to iron ion	3	572	63	51854	0.00524476	0.00121495	4.31685	BnaC04G0481900ZS;BnaC04G0228500ZS;BnaC08G0202200ZS	0.0325617	0.474077	biological_process
GO:0009615	response to virus	5	572	162	51854	0.00874126	0.00312416	2.79796	BnaC04G0043000ZS;BnaC03G0317500ZS;BnaA02G0410900ZS;BnaA03G0438700ZS;BnaC05G0162100ZS	0.0343604	0.477136	biological_process
GO:0010431	seed maturation	4	572	112	51854	0.00699301	0.00215991	3.23764	BnaA01G0230100ZS;BnaA10G0095200ZS;BnaA02G0113300ZS;BnaC02G0555100ZS	0.0358613	0.477136	biological_process
GO:0006342	chromatin silencing	3	572	66	51854	0.00524476	0.0012728	4.12063	BnaC07G0074700ZS;BnaC02G0082500ZS;BnaA05G0349900ZS	0.0366345	0.477136	biological_process
GO:0006839	mitochondrial transport	2	572	28	51854	0.0034965	0.000539978	6.47527	BnaA09G0453600ZS;BnaA09G0453500ZS	0.0380075	0.477136	biological_process
GO:0009695	jasmonic acid biosynthetic process	3	572	67	51854	0.00524476	0.00129209	4.05913	BnaA06G0393700ZS;BnaA09G0228000ZS;BnaA06G0115100ZS	0.0380475	0.477136	biological_process
GO:0019762	glucosinolate catabolic process	4	572	115	51854	0.00699301	0.00221777	3.15318	Bnascaffold2764G0000100ZS;BnaA01G0342200ZS;BnaA01G0408100ZS;BnaC02G0483500ZS	0.0389216	0.477136	biological_process
GO:0071483	cellular response to blue light	2	572	29	51854	0.0034965	0.000559263	6.25199	BnaA05G0333100ZS;BnaC04G0552800ZS	0.0405309	0.477136	biological_process
GO:0010223	secondary shoot formation	3	572	70	51854	0.00524476	0.00134994	3.88516	BnaA02G0006700ZS;BnaC01G0510100ZS;BnaA01G0420600ZS	0.0424506	0.477136	biological_process
GO:0010016	shoot system morphogenesis	2	572	30	51854	0.0034965	0.000578547	6.04359	BnaA08G0310400ZS;BnaC02G0082500ZS	0.0431157	0.477136	biological_process
GO:0090110	cargo loading into COPII-coated vesicle	2	572	30	51854	0.0034965	0.000578547	6.04359	BnaA05G0349100ZS;BnaA09G0570600ZS	0.0431157	0.477136	biological_process
GO:0000003	reproduction	2	572	30	51854	0.0034965	0.000578547	6.04359	BnaA01G0398400ZS;BnaA01G0398300ZS	0.0431157	0.477136	biological_process
GO:0070084	protein initiator methionine removal	2	572	31	51854	0.0034965	0.000597832	5.84864	BnaC09G0299900ZS;BnaC01G0455900ZS	0.0457602	0.477136	biological_process
GO:0045487	gibberellin catabolic process	2	572	31	51854	0.0034965	0.000597832	5.84864	BnaC06G0441000ZS;BnaA02G0232000ZS	0.0457602	0.477136	biological_process
GO:1905582	response to mannose	2	572	31	51854	0.0034965	0.000597832	5.84864	BnaA09G0569600ZS;BnaC01G0106500ZS	0.0457602	0.477136	biological_process
GO:0071423	malate transmembrane transport	2	572	31	51854	0.0034965	0.000597832	5.84864	BnaA09G0453600ZS;BnaA09G0453500ZS	0.0457602	0.477136	biological_process
GO:1900140	regulation of seedling development	2	572	31	51854	0.0034965	0.000597832	5.84864	BnaC02G0205900ZS;BnaC09G0357700ZS	0.0457602	0.477136	biological_process
GO:0009723	response to ethylene	11	572	557	51854	0.0192308	0.0107417	1.79029	Bnascaffold0025G0041000ZS;BnaA06G0125600ZS;BnaC02G0395000ZS;BnaA10G0297600ZS;BnaA01G0389600ZS;BnaC02G0341200ZS;BnaC01G0515800ZS;BnaA08G0072300ZS;BnaC01G0271000ZS;BnaA01G0293200ZS;BnaC02G0545300ZS	0.0469682	0.477136	biological_process
GO:0010200	response to chitin	11	572	558	51854	0.0192308	0.010761	1.78708	BnaA10G0161400ZS;BnaA09G0537600ZS;BnaA03G0475900ZS;BnaC02G0552300ZS;BnaC08G0262300ZS;BnaA10G0284800ZS;BnaC01G0271000ZS;BnaA01G0293200ZS;BnaC02G0554300ZS;BnaA02G0417400ZS;BnaC06G0246700ZS	0.0474605	0.477136	biological_process
GO:0042542	response to hydrogen peroxide	7	572	297	51854	0.0122378	0.00572762	2.13662	BnaC08G0202200ZS;BnaA03G0475900ZS;BnaC06G0067500ZS;BnaC04G0228500ZS;BnaA01G0390000ZS;BnaC02G0341200ZS;BnaC09G0190400ZS	0.0479247	0.477136	biological_process
GO:0009611	response to wounding	14	572	769	51854	0.0244755	0.0148301	1.6504	BnaC09G0190400ZS;BnaA10G0108500ZS;BnaA06G0166300ZS;BnaA05G0311400ZS;BnaA02G0200100ZS;BnaA07G0053100ZS;BnaA10G0007700ZS;BnaC04G0565800ZS;BnaC01G0493000ZS;BnaC02G0341200ZS;BnaA06G0133300ZS;BnaA09G0578100ZS;BnaC02G0545300ZS;BnaC06G0246700ZS	0.0484526	0.477136	biological_process
GO:0010077	maintenance of inflorescence meristem identity	2	572	32	51854	0.0034965	0.000617117	5.66587	BnaA02G0006700ZS;BnaA01G0387500ZS	0.0484628	0.477136	biological_process
GO:0071446	cellular response to salicylic acid stimulus	2	572	32	51854	0.0034965	0.000617117	5.66587	BnaA03G0438700ZS;BnaC03G0317500ZS	0.0484628	0.477136	biological_process
GO:0031347	regulation of defense response	5	572	180	51854	0.00874126	0.00347128	2.51816	BnaA03G0475900ZS;BnaA02G0200100ZS;BnaA06G0133300ZS;BnaC06G0246700ZS;BnaC03G0344300ZS	0.0500581	0.477136	biological_process
GO:0071230	cellular response to amino acid stimulus	3	572	75	51854	0.00524476	0.00144637	3.62615	BnaA05G0142200ZS;BnaA01G0404300ZS;BnaC07G0328800ZS	0.0503282	0.477136	biological_process
GO:1900424	regulation of defense response to bacterium	2	572	33	51854	0.0034965	0.000636402	5.49417	BnaA01G0389600ZS;BnaC02G0341200ZS	0.0512219	0.477136	biological_process
GO:0008219	cell death	4	572	126	51854	0.00699301	0.0024299	2.8779	BnaA04G0033700ZS;BnaA03G0438700ZS;BnaA01G0389600ZS;BnaC03G0317500ZS	0.0513791	0.477136	biological_process
GO:1900067	regulation of cellular response to alkaline pH	1	572	5	51854	0.00174825	9.64246e-05	18.1308	BnaA06G0133300ZS	0.0539534	0.477136	biological_process
GO:0019285	glycine betaine biosynthetic process from choline	1	572	5	51854	0.00174825	9.64246e-05	18.1308	BnaA03G0513800ZS	0.0539534	0.477136	biological_process
GO:2000001	regulation of DNA damage checkpoint	1	572	5	51854	0.00174825	9.64246e-05	18.1308	BnaA01G0411800ZS	0.0539534	0.477136	biological_process
GO:0048255	mRNA stabilization	1	572	5	51854	0.00174825	9.64246e-05	18.1308	BnaA04G0033700ZS	0.0539534	0.477136	biological_process
GO:1902459	positive regulation of stem cell population maintenance	1	572	5	51854	0.00174825	9.64246e-05	18.1308	BnaA01G0402200ZS	0.0539534	0.477136	biological_process
GO:0007264	small GTPase mediated signal transduction	2	572	34	51854	0.0034965	0.000655687	5.33258	BnaA01G0390400ZS;BnaA01G0390300ZS	0.0540359	0.477136	biological_process
GO:0044205	'de novo' UMP biosynthetic process	2	572	34	51854	0.0034965	0.000655687	5.33258	BnaC08G0321400ZS;BnaC08G0108300ZS	0.0540359	0.477136	biological_process
GO:0009751	response to salicylic acid	13	572	713	51854	0.0227273	0.0137501	1.65288	BnaC09G0190400ZS;BnaA03G0438700ZS;BnaA01G0412300ZS;BnaA01G0411600ZS;BnaA03G0475900ZS;BnaC03G0317500ZS;BnaA10G0297600ZS;BnaC02G0515000ZS;BnaA08G0072300ZS;BnaC01G0271000ZS;BnaC02G0205900ZS;BnaC04G0552100ZS;BnaC06G0246700ZS	0.0552209	0.477136	biological_process
GO:0009610	response to symbiotic fungus	2	572	35	51854	0.0034965	0.000674972	5.18022	Bnascaffold2764G0000100ZS;BnaC08G0253900ZS	0.0569033	0.477136	biological_process
GO:0035435	phosphate ion transmembrane transport	2	572	35	51854	0.0034965	0.000674972	5.18022	BnaA09G0453600ZS;BnaA09G0453500ZS	0.0569033	0.477136	biological_process
GO:0006826	iron ion transport	2	572	35	51854	0.0034965	0.000674972	5.18022	BnaC04G0228500ZS;BnaC08G0202200ZS	0.0569033	0.477136	biological_process
HP1/LP1/HP1CK/LP1CK-common
GO:0008568	microtubule-severing ATPase activity	3	333	25	51099	0.00900901	0.000489246	18.4141	BnaA02G0254500ZS;BnaC03G0192200ZS;BnaC09G0010600ZS	0.000567134	0.112674	molecular_function
GO:0010178	IAA-amino acid conjugate hydrolase activity	2	333	6	51099	0.00600601	0.000117419	51.1502	BnaC09G0364500ZS;BnaA03G0115200ZS	0.00062423	0.112674	molecular_function
GO:1990931	RNA N6-methyladenosine dioxygenase activity	2	333	10	51099	0.00600601	0.000195699	30.6901	BnaA08G0270500ZS;BnaC09G0013900ZS	0.00184064	0.152102	molecular_function
GO:0005215	transporter activity	6	333	197	51099	0.018018	0.00385526	4.67362	BnaA02G0113400ZS;BnaC07G0159100ZS;BnaC02G0138300ZS;BnaC04G0323100ZS;BnaC04G0322900ZS;BnaC09G0004100ZS	0.00194558	0.152102	molecular_function
GO:0003950	NAD+ ADP-ribosyltransferase activity	3	333	39	51099	0.00900901	0.000763224	11.8039	BnaC02G0216700ZS;BnaC02G0437200ZS;BnaA06G0047400ZS	0.00210668	0.152102	molecular_function
GO:0004825	methionine-tRNA ligase activity	2	333	13	51099	0.00600601	0.000254408	23.6078	BnaA08G0052900ZS;BnaC08G0069300ZS	0.00314949	0.189494	molecular_function
GO:0003729	mRNA binding	18	333	1362	51099	0.0540541	0.0266541	2.02798	Bnascaffold0489G0000100ZS;BnaA01G0199100ZS;BnaA06G0420400ZS;BnaC05G0249300ZS;BnaC09G0015500ZS;BnaC06G0182600ZS;BnaC09G0346400ZS;BnaA08G0270500ZS;BnaC09G0013900ZS;BnaC03G0178200ZS;BnaA09G0587000ZS;BnaC08G0499600ZS;BnaA09G0042800ZS;BnaA08G0101400ZS;BnaA09G0700900ZS;BnaA05G0483200ZS;BnaC03G0376500ZS;BnaC04G0223100ZS	0.00397142	0.191862	molecular_function
GO:0003713	transcription coactivator activity	4	333	101	51099	0.012012	0.00197656	6.07725	BnaC04G0289600ZS;BnaC07G0457800ZS;BnaC09G0023500ZS;BnaC02G0244800ZS	0.00440463	0.191862	molecular_function
GO:0032451	demethylase activity	2	333	16	51099	0.00600601	0.000313118	19.1813	BnaA08G0270500ZS;BnaC09G0013900ZS	0.00478326	0.191862	molecular_function
GO:0016887	ATPase activity	12	333	784	51099	0.036036	0.0153428	2.34873	BnaC03G0493600ZS;BnaC09G0010600ZS;BnaC09G0027200ZS;BnaC07G0159100ZS;BnaC03G0722900ZS;BnaC03G0192200ZS;BnaA02G0254400ZS;BnaA02G0254500ZS;BnaA06G0126700ZS;BnaA06G0191100ZS;BnaA10G0015400ZS;BnaC05G0201500ZS	0.00582524	0.210291	molecular_function
GO:0043130	ubiquitin binding	5	333	186	51099	0.015015	0.00363999	4.12501	BnaA07G0096600ZS;BnaC03G0439100ZS;BnaA04G0053500ZS;BnaA09G0700900ZS;BnaA08G0308200ZS	0.00769078	0.252397	molecular_function
GO:0008865	fructokinase activity	3	333	65	51099	0.00900901	0.00127204	7.08233	BnaA08G0189100ZS;BnaA06G0439300ZS;BnaC02G0483100ZS	0.00889207	0.267503	molecular_function
GO:0008534	oxidized purine nucleobase lesion DNA N-glycosylase activity	2	333	24	51099	0.00600601	0.000469677	12.7875	BnaC03G0178200ZS;BnaC04G0525100ZS	0.0106305	0.274116	molecular_function
GO:0032357	oxidized purine DNA binding	2	333	24	51099	0.00600601	0.000469677	12.7875	BnaC03G0178200ZS;BnaC04G0525100ZS	0.0106305	0.274116	molecular_function
GO:0004869	cysteine-type endopeptidase inhibitor activity	3	333	73	51099	0.00900901	0.0014286	6.30618	BnaC03G0196700ZS;BnaA05G0425300ZS;BnaA05G0114300ZS	0.012189	0.293349	molecular_function
GO:0032266	phosphatidylinositol-3-phosphate binding	2	333	28	51099	0.00600601	0.000547956	10.9607	BnaC02G0239100ZS;BnaC03G0439100ZS	0.0143124	0.294747	molecular_function
GO:0004096	catalase activity	2	333	30	51099	0.00600601	0.000587096	10.23	BnaC04G0434000ZS;BnaA02G0215900ZS	0.0163307	0.294747	molecular_function
GO:0004834	tryptophan synthase activity	2	333	30	51099	0.00600601	0.000587096	10.23	BnaC09G0011700ZS;BnaC06G0157600ZS	0.0163307	0.294747	molecular_function
GO:0004791	thioredoxin-disulfide reductase activity	2	333	31	51099	0.00600601	0.000606665	9.90003	BnaC04G0180600ZS;BnaC06G0179700ZS	0.0173827	0.294747	molecular_function
GO:0047874	dolichyldiphosphatase activity	2	333	32	51099	0.00600601	0.000626235	9.59065	BnaC02G0426800ZS;BnaC01G0241400ZS	0.0184627	0.294747	molecular_function
GO:0003682	chromatin binding	6	333	339	51099	0.018018	0.00663418	2.71594	BnaC09G0586200ZS;BnaC04G0323100ZS;BnaC04G0322900ZS;BnaC09G0023500ZS;BnaA01G0348600ZS;BnaC09G0012600ZS	0.0244697	0.294747	molecular_function
GO:0003779	actin binding	4	333	174	51099	0.012012	0.00340515	3.5276	BnaC03G0779300ZS;BnaC09G0010100ZS;BnaC09G0023000ZS;BnaC02G0470600ZS	0.0275968	0.294747	molecular_function
GO:0043878	glyceraldehyde-3-phosphate dehydrogenase (NAD+) (non-phosphorylating) activity	2	333	40	51099	0.00600601	0.000782794	7.67252	BnaA09G0269900ZS;BnaC05G0304300ZS	0.0280635	0.294747	molecular_function
GO:0016301	kinase activity	6	333	353	51099	0.018018	0.00690816	2.60822	BnaC02G0137800ZS;BnaA06G0070900ZS;BnaC08G0057700ZS;BnaC09G0008800ZS;BnaC09G0004100ZS;BnaA02G0410800ZS	0.0290263	0.294747	molecular_function
GO:0008195	phosphatidate phosphatase activity	2	333	41	51099	0.00600601	0.000802364	7.48539	BnaC02G0426800ZS;BnaC01G0241400ZS	0.0293779	0.294747	molecular_function
GO:0043024	ribosomal small subunit binding	2	333	42	51099	0.00600601	0.000821934	7.30716	BnaC09G0011000ZS;BnaC07G0159100ZS	0.0307163	0.294747	molecular_function
GO:0004029	aldehyde dehydrogenase (NAD) activity	2	333	43	51099	0.00600601	0.000841504	7.13723	BnaA09G0269900ZS;BnaC05G0304300ZS	0.0320786	0.294747	molecular_function
GO:0016209	antioxidant activity	1	333	5	51099	0.003003	9.78493e-05	30.6901	BnaC07G0203500ZS	0.0321631	0.294747	molecular_function
GO:0080045	quercetin 3'-O-glucosyltransferase activity	1	333	5	51099	0.003003	9.78493e-05	30.6901	BnaC04G0182200ZS	0.0321631	0.294747	molecular_function
GO:0047412	N-(long-chain-acyl)ethanolamine deacylase activity	1	333	5	51099	0.003003	9.78493e-05	30.6901	BnaC03G0531500ZS	0.0321631	0.294747	molecular_function
GO:0046523	S-methyl-5-thioribose-1-phosphate isomerase activity	1	333	5	51099	0.003003	9.78493e-05	30.6901	BnaC06G0305300ZS	0.0321631	0.294747	molecular_function
GO:0050525	cutinase activity	1	333	5	51099	0.003003	9.78493e-05	30.6901	BnaC03G0774900ZS	0.0321631	0.294747	molecular_function
GO:0004451	isocitrate lyase activity	1	333	5	51099	0.003003	9.78493e-05	30.6901	BnaC05G0365800ZS	0.0321631	0.294747	molecular_function
GO:0102077	oleamide hydrolase activity	1	333	5	51099	0.003003	9.78493e-05	30.6901	BnaC03G0531500ZS	0.0321631	0.294747	molecular_function
GO:0004888	transmembrane signaling receptor activity	1	333	5	51099	0.003003	9.78493e-05	30.6901	BnaC09G0011000ZS	0.0321631	0.294747	molecular_function
GO:0103073	anandamide amidohydrolase activity	1	333	5	51099	0.003003	9.78493e-05	30.6901	BnaC03G0531500ZS	0.0321631	0.294747	molecular_function
GO:0035560	pheophoridase activity	1	333	5	51099	0.003003	9.78493e-05	30.6901	BnaC01G0234600ZS	0.0321631	0.294747	molecular_function
GO:0010347	L-galactose-1-phosphate phosphatase activity	1	333	5	51099	0.003003	9.78493e-05	30.6901	BnaA05G0491400ZS	0.0321631	0.294747	molecular_function
GO:0003906	DNA-(apurinic or apyrimidinic site) endonuclease activity	2	333	45	51099	0.00600601	0.000880643	6.82002	BnaC03G0178200ZS;BnaC04G0525100ZS	0.0348728	0.294747	molecular_function
GO:0000049	tRNA binding	3	333	110	51099	0.00900901	0.00215268	4.18501	BnaA08G0052900ZS;BnaC06G0421800ZS;BnaC08G0069300ZS	0.0355233	0.294747	molecular_function
GO:0080131	hydroxyjasmonate sulfotransferase activity	1	333	6	51099	0.003003	0.000117419	25.5751	BnaA03G0026000ZS	0.0384709	0.294747	molecular_function
GO:0015173	aromatic amino acid transmembrane transporter activity	1	333	6	51099	0.003003	0.000117419	25.5751	BnaA05G0429900ZS	0.0384709	0.294747	molecular_function
GO:0019825	oxygen binding	1	333	6	51099	0.003003	0.000117419	25.5751	BnaA01G0379500ZS	0.0384709	0.294747	molecular_function
GO:0030627	pre-mRNA 5'-splice site binding	1	333	6	51099	0.003003	0.000117419	25.5751	BnaC09G0015500ZS	0.0384709	0.294747	molecular_function
GO:0010175	sphingosine transmembrane transporter activity	1	333	6	51099	0.003003	0.000117419	25.5751	BnaC02G0409200ZS	0.0384709	0.294747	molecular_function
GO:0042625	ATPase coupled ion transmembrane transporter activity	1	333	6	51099	0.003003	0.000117419	25.5751	BnaC09G0011800ZS	0.0384709	0.294747	molecular_function
GO:0017069	snRNA binding	1	333	6	51099	0.003003	0.000117419	25.5751	BnaA02G0150900ZS	0.0384709	0.294747	molecular_function
GO:0031418	L-ascorbic acid binding	3	333	119	51099	0.00900901	0.00232881	3.8685	BnaC09G0010800ZS;BnaC09G0109200ZS;BnaC02G0219300ZS	0.0432118	0.294747	molecular_function
GO:0004396	hexokinase activity	1	333	7	51099	0.003003	0.000136989	21.9215	BnaA08G0189100ZS	0.0447377	0.294747	molecular_function
GO:0004335	galactokinase activity	1	333	7	51099	0.003003	0.000136989	21.9215	BnaA03G0304200ZS	0.0447377	0.294747	molecular_function
GO:0016854	racemase and epimerase activity	1	333	7	51099	0.003003	0.000136989	21.9215	BnaC05G0340000ZS	0.0447377	0.294747	molecular_function
GO:0045735	nutrient reservoir activity	4	333	212	51099	0.012012	0.00414881	2.89529	BnaC09G0012000ZS;BnaA01G0231500ZS;BnaA02G0113400ZS;BnaC02G0138300ZS	0.0507119	0.294747	molecular_function
GO:0017057	6-phosphogluconolactonase activity	1	333	8	51099	0.003003	0.000156559	19.1813	BnaA09G0067900ZS	0.0509638	0.294747	molecular_function
GO:0010179	IAA-Ala conjugate hydrolase activity	1	333	8	51099	0.003003	0.000156559	19.1813	BnaA03G0115200ZS	0.0509638	0.294747	molecular_function
GO:0016706	oxidoreductase activity, acting on paired donors, with incorporation or reduction of molecular oxygen, 2-oxoglutarate as one donor, and incorporation of one atom each of oxygen into both donors	1	333	8	51099	0.003003	0.000156559	19.1813	BnaC09G0010800ZS	0.0509638	0.294747	molecular_function
GO:0042134	rRNA primary transcript binding	1	333	8	51099	0.003003	0.000156559	19.1813	BnaC09G0003300ZS	0.0509638	0.294747	molecular_function
GO:0048039	ubiquinone binding	1	333	8	51099	0.003003	0.000156559	19.1813	BnaC01G0106400ZS	0.0509638	0.294747	molecular_function
GO:0008353	RNA polymerase II CTD heptapeptide repeat kinase activity	2	333	56	51099	0.00600601	0.00109591	5.48037	BnaA02G0410800ZS;BnaA06G0192500ZS	0.0517885	0.294747	molecular_function
GO:0005096	GTPase activator activity	5	333	314	51099	0.015015	0.00614493	2.44348	BnaC02G0427700ZS;BnaA08G0104200ZS;BnaC09G0550300ZS;BnaC09G0004800ZS;BnaA05G0350600ZS	0.0557536	0.294747	molecular_function
GO:0050505	hydroquinone glucosyltransferase activity	1	333	9	51099	0.003003	0.000176129	17.0501	BnaA09G0006200ZS	0.0571494	0.294747	molecular_function
GO:0052894	norspermine:oxygen oxidoreductase activity	1	333	9	51099	0.003003	0.000176129	17.0501	BnaC04G0202900ZS	0.0571494	0.294747	molecular_function
GO:0052895	N1-acetylspermine:oxygen oxidoreductase (N1-acetylspermidine-forming) activity	1	333	9	51099	0.003003	0.000176129	17.0501	BnaC04G0202900ZS	0.0571494	0.294747	molecular_function
GO:0004568	chitinase activity	2	333	60	51099	0.00600601	0.00117419	5.11502	BnaA05G0092600ZS;BnaC09G0004500ZS	0.0585321	0.294747	molecular_function
GO:0016020	membrane	40	347	3764	56777	0.115274	0.0662945	1.73881	BnaA02G0227800ZS;BnaC09G0011000ZS;BnaC01G0017200ZS;BnaA05G0429900ZS;BnaC07G0159100ZS;BnaC09G0264900ZS;BnaC05G0304300ZS;BnaC04G0434000ZS;BnaA03G0492800ZS;BnaA01G0231500ZS;BnaC04G0566900ZS;BnaC04G0525100ZS;BnaC09G0011800ZS;BnaA07G0266800ZS;BnaA06G0420400ZS;BnaA02G0408500ZS;BnaA09G0140100ZS;BnaA03G0537800ZS;BnaC09G0009700ZS;BnaA08G0048700ZS;BnaC04G0605400ZS;BnaC03G0376500ZS;Bnascaffold0489G0000100ZS…	0.000499021	0.094315	cellular_component
GO:0008278	cohesin complex	2	347	17	56777	0.00576369	0.000299417	19.2497	BnaC04G0323100ZS;BnaC04G0322900ZS	0.00476711	0.192454	cellular_component
GO:0030127	COPII vesicle coat	3	347	56	56777	0.00864553	0.000986315	8.76549	BnaC09G0007300ZS;BnaA08G0104200ZS;BnaC09G0004800ZS	0.00493735	0.192454	cellular_component
GO:0022626	cytosolic ribosome	12	347	822	56777	0.0345821	0.0144777	2.38865	BnaA03G0118500ZS;BnaC04G0223100ZS;Bnascaffold0489G0000100ZS;BnaA06G0420400ZS;BnaA04G0138300ZS;BnaC03G0178200ZS;BnaC09G0346400ZS;BnaA02G0215900ZS;BnaC05G0201500ZS;BnaC04G0525100ZS;BnaC03G0376500ZS;BnaA07G0266800ZS	0.00514332	0.192454	cellular_component
GO:0071004	U2-type prespliceosome	4	347	120	56777	0.0115274	0.00211353	5.45408	BnaA09G0546700ZS;BnaA09G0163900ZS;BnaC09G0015500ZS;BnaC02G0306200ZS	0.00646257	0.192454	cellular_component
GO:0005829	cytosol	65	347	7920	56777	0.18732	0.139493	1.34286	BnaC09G0011000ZS;BnaA02G0007100ZS;BnaA06G0070900ZS;BnaC03G0003900ZS;BnaA04G0053500ZS;BnaA03G0263600ZS;BnaC09G0011200ZS;BnaA08G0052900ZS;BnaC05G0466400ZS;BnaA03G0492800ZS;BnaA03G0065100ZS;BnaC02G0483100ZS;BnaC03G0049600ZS;BnaC04G0566900ZS;BnaC01G0179800ZS;BnaC04G0525100ZS;BnaA07G0266800ZS;BnaC05G0201500ZS;BnaC02G0239100ZS;BnaA02G0410800ZS;BnaA03G0304200ZS;BnaA01G0199100ZS;BnaA06G0420400ZS;BnaA10G0…	0.00780463	0.192454	cellular_component
GO:0000307	cyclin-dependent protein kinase holoenzyme complex	5	347	203	56777	0.0144092	0.00357539	4.03011	BnaC02G0438200ZS;BnaC04G0212900ZS;BnaA06G0192500ZS;BnaC09G0016500ZS;BnaA02G0410800ZS	0.00847701	0.192454	cellular_component
GO:0005737	cytoplasm	69	347	8599	56777	0.198847	0.151452	1.31294	BnaC09G0012000ZS;BnaA02G0138300ZS;BnaA06G0070900ZS;BnaA07G0288800ZS;BnaC09G0011200ZS;BnaA03G0515700ZS;BnaC05G0466400ZS;BnaC07G0479200ZS;BnaC03G0297700ZS;BnaC08G0124900ZS;BnaC09G0619200ZS;BnaA10G0298600ZS;BnaC09G0016500ZS;BnaA04G0058800ZS;BnaC05G0201500ZS;BnaC03G0196700ZS;BnaC09G0018100ZS;BnaC09G0011700ZS;BnaA03G0304200ZS;BnaA01G0199100ZS;BnaA03G0327600ZS;BnaC01G0120900ZS;BnaA07G0023200ZS;BnaA06G0…	0.0100607	0.192454	cellular_component
GO:0005828	kinetochore microtubule	2	347	25	56777	0.00576369	0.000440319	13.0898	BnaA10G0271200ZS;BnaA03G0515700ZS	0.0101827	0.192454	cellular_component
GO:0009538	photosystem I reaction center	2	347	25	56777	0.00576369	0.000440319	13.0898	BnaC09G0013000ZS;BnaA09G0028400ZS	0.0101827	0.192454	cellular_component
GO:0000974	Prp19 complex	3	347	77	56777	0.00864553	0.00135618	6.3749	BnaA10G0100000ZS;BnaA04G0191100ZS;BnaC03G0603200ZS	0.0118622	0.203813	cellular_component
GO:0005788	endoplasmic reticulum lumen	4	347	163	56777	0.0115274	0.00287088	4.01528	BnaC01G0426100ZS;BnaA03G0115200ZS;BnaC09G0014200ZS;BnaA02G0337300ZS	0.0182099	0.286546	cellular_component
GO:0005643	nuclear pore	4	347	167	56777	0.0115274	0.00294133	3.9191	BnaA09G0446500ZS;BnaA10G0293400ZS;BnaC09G0023500ZS;BnaA04G0053500ZS	0.0197095	0.286546	cellular_component
GO:0071013	catalytic step 2 spliceosome	4	347	178	56777	0.0115274	0.00313507	3.67691	BnaA10G0100000ZS;BnaA09G0546700ZS;BnaC03G0603200ZS;BnaC02G0306200ZS	0.0242175	0.316974	cellular_component
GO:0022627	cytosolic small ribosomal subunit	6	347	377	56777	0.0172911	0.00664001	2.60407	Bnascaffold0489G0000100ZS;BnaA05G0483200ZS;BnaC03G0178200ZS;BnaC09G0346400ZS;BnaC04G0525100ZS;BnaC04G0223100ZS	0.0292699	0.316974	cellular_component
GO:0009898	cytoplasmic side of plasma membrane	2	347	44	56777	0.00576369	0.000774962	7.43739	BnaA02G0113400ZS;BnaC02G0138300ZS	0.0297631	0.316974	cellular_component
GO:0002144	cytosolic tRNA wobble base thiouridylase complex	1	347	5	56777	0.00288184	8.80638e-05	32.7245	BnaC06G0421800ZS	0.030188	0.316974	cellular_component
GO:0071819	DUBm complex	1	347	5	56777	0.00288184	8.80638e-05	32.7245	BnaC09G0023500ZS	0.030188	0.316974	cellular_component
GO:0048471	perinuclear region of cytoplasm	3	347	123	56777	0.00864553	0.00216637	3.99079	BnaC03G0297700ZS;BnaC05G0251300ZS;BnaA01G0199100ZS	0.0400454	0.38193	cellular_component
GO:0010369	chromocenter	2	347	52	56777	0.00576369	0.000915864	6.29317	BnaA10G0123600ZS;BnaA03G0515700ZS	0.0404159	0.38193	cellular_component
GO:0000243	commitment complex	2	347	54	56777	0.00576369	0.000951089	6.06009	BnaA09G0163900ZS;BnaC09G0015500ZS	0.0432725	0.389453	cellular_component
GO:0009514	glyoxysome	2	347	57	56777	0.00576369	0.00100393	5.74114	BnaA02G0215900ZS;BnaC05G0365800ZS	0.0476935	0.393307	cellular_component
GO:0070390	transcription export complex 2	1	347	8	56777	0.00288184	0.000140902	20.4528	BnaC09G0023500ZS	0.0478628	0.393307	cellular_component
GO:0016607	nuclear speck	5	347	331	56777	0.0144092	0.00582983	2.47164	BnaA02G0274200ZS;BnaC09G0010400ZS;BnaC09G0619200ZS;BnaA10G0298600ZS;BnaA09G0163900ZS	0.0536561	0.405841	cellular_component
GO:0000791	euchromatin	1	347	9	56777	0.00288184	0.000158515	18.1803	BnaC09G0586200ZS	0.0536827	0.405841	cellular_component
GO:0005635	nuclear envelope	5	347	336	56777	0.0144092	0.00591789	2.43486	BnaA01G0199100ZS;BnaC09G0010100ZS;BnaA04G0053500ZS;BnaA10G0271200ZS;BnaC05G0201500ZS	0.0564948	0.41024	cellular_component
GO:0005684	U2-type spliceosomal complex	2	347	64	56777	0.00576369	0.00112722	5.1132	BnaA09G0546700ZS;BnaC02G0306200ZS	0.0586058	0.41024	cellular_component
GO:0016236	macroautophagy	5	332	78	51854	0.0150602	0.00150422	10.012	BnaA08G0104200ZS;BnaA09G0446500ZS;BnaC09G0004800ZS;BnaA02G0206600ZS;BnaC05G0201500ZS	0.000150317	0.0878941	biological_process
GO:0031122	cytoplasmic microtubule organization	4	332	49	51854	0.0120482	0.000944961	12.7499	BnaA02G0254500ZS;BnaC03G0581800ZS;BnaC03G0192200ZS;BnaC09G0010600ZS	0.000278587	0.0878941	biological_process
GO:0003400	regulation of COPII vesicle coating	3	332	32	51854	0.00903614	0.000617117	14.6425	BnaC09G0007300ZS;BnaA08G0104200ZS;BnaC09G0004800ZS	0.00112414	0.236444	biological_process
GO:0030644	cellular chloride ion homeostasis	2	332	10	51854	0.0060241	0.000192849	31.2373	BnaA02G0113400ZS;BnaC02G0138300ZS	0.00177778	0.280444	biological_process
GO:0006431	methionyl-tRNA aminoacylation	2	332	13	51854	0.0060241	0.000250704	24.0287	BnaA08G0052900ZS;BnaC08G0069300ZS	0.0030426	0.361987	biological_process
GO:0006883	cellular sodium ion homeostasis	2	332	15	51854	0.0060241	0.000289274	20.8249	BnaA02G0113400ZS;BnaC02G0138300ZS	0.00406134	0.361987	biological_process
GO:1902884	positive regulation of response to oxidative stress	2	332	16	51854	0.0060241	0.000308559	19.5233	BnaA02G0113400ZS;BnaC02G0138300ZS	0.00462197	0.361987	biological_process
GO:0006402	mRNA catabolic process	3	332	57	51854	0.00903614	0.00109924	8.22036	BnaA08G0270500ZS;BnaA01G0199100ZS;BnaC09G0013900ZS	0.00589499	0.361987	biological_process
GO:0045128	negative regulation of reciprocal meiotic recombination	2	332	19	51854	0.0060241	0.000366413	16.4407	BnaA02G0254500ZS;BnaC09G0010600ZS	0.00650347	0.361987	biological_process
GO:0006805	xenobiotic metabolic process	2	332	19	51854	0.0060241	0.000366413	16.4407	BnaA03G0510000ZS;BnaA09G0006200ZS	0.00650347	0.361987	biological_process
GO:0071108	protein K48-linked deubiquitination	2	332	21	51854	0.0060241	0.000404983	14.8749	BnaA01G0190800ZS;BnaA07G0096600ZS	0.00791971	0.361987	biological_process
GO:0042538	hyperosmotic salinity response	6	332	268	51854	0.0180723	0.00516836	3.49672	BnaA02G0227800ZS;BnaA02G0113400ZS;BnaC09G0264900ZS;BnaC02G0138300ZS;BnaA03G0537800ZS;BnaC03G0114800ZS	0.00793016	0.361987	biological_process
GO:0006651	diacylglycerol biosynthetic process	2	332	22	51854	0.0060241	0.000424268	14.1988	BnaC02G0426800ZS;BnaC01G0241400ZS	0.00867509	0.361987	biological_process
GO:0030433	ubiquitin-dependent ERAD pathway	5	332	198	51854	0.0150602	0.00381841	3.94411	BnaA02G0227800ZS;BnaC09G0264900ZS;BnaA01G0031500ZS;BnaA03G0537800ZS;BnaC05G0201500ZS	0.00923172	0.361987	biological_process
GO:0051457	maintenance of protein location in nucleus	2	332	23	51854	0.0060241	0.000443553	13.5815	BnaC09G0619200ZS;BnaA10G0298600ZS	0.00946139	0.361987	biological_process
GO:0015979	photosynthesis	7	332	366	51854	0.0210843	0.00705828	2.98718	BnaC09G0013000ZS;BnaC05G0141900ZS;BnaA03G0516600ZS;BnaA09G0028400ZS;BnaC09G0008800ZS;BnaC01G0179800ZS;BnaC04G0172900ZS	0.00975054	0.361987	biological_process
GO:0045739	positive regulation of DNA repair	2	332	24	51854	0.0060241	0.000462838	13.0156	BnaC03G0178200ZS;BnaC04G0525100ZS	0.0102782	0.361987	biological_process
GO:1901562	response to paraquat	2	332	25	51854	0.0060241	0.000482123	12.4949	BnaA02G0113400ZS;BnaC02G0138300ZS	0.0111251	0.361987	biological_process
GO:0051973	positive regulation of telomerase activity	2	332	26	51854	0.0060241	0.000501408	12.0144	BnaC03G0493600ZS;BnaC04G0330600ZS	0.0120017	0.361987	biological_process
GO:0009643	photosynthetic acclimation	2	332	27	51854	0.0060241	0.000520693	11.5694	BnaA03G0578600ZS;BnaC03G0114800ZS	0.0129075	0.361987	biological_process
GO:0031048	chromatin silencing by small RNA	2	332	27	51854	0.0060241	0.000520693	11.5694	BnaC09G0619200ZS;BnaA10G0298600ZS	0.0129075	0.361987	biological_process
GO:0006979	response to oxidative stress	12	332	900	51854	0.0361446	0.0173564	2.08249	BnaC02G0239100ZS;BnaC08G0490300ZS;BnaC02G0437200ZS;BnaA03G0263600ZS;BnaA05G0425300ZS;BnaA07G0288800ZS;BnaC02G0135600ZS;BnaA08G0189100ZS;BnaC03G0239700ZS;BnaA02G0215900ZS;BnaC03G0114800ZS;BnaC02G0110700ZS	0.014125	0.361987	biological_process
GO:0009850	auxin metabolic process	2	332	29	51854	0.0060241	0.000559263	10.7715	BnaC09G0364500ZS;BnaA03G0115200ZS	0.0148053	0.361987	biological_process
GO:0000387	spliceosomal snRNP assembly	3	332	80	51854	0.00903614	0.00154279	5.857	BnaC09G0010100ZS;BnaC09G0015500ZS;BnaA04G0191100ZS	0.0148662	0.361987	biological_process
GO:0007064	mitotic sister chromatid cohesion	2	332	33	51854	0.0060241	0.000636402	9.46586	BnaC04G0323100ZS;BnaC04G0322900ZS	0.0189343	0.361987	biological_process
GO:0019430	removal of superoxide radicals	2	332	37	51854	0.0060241	0.000713542	8.44253	BnaC04G0180600ZS;BnaC06G0179700ZS	0.0234872	0.361987	biological_process
GO:0030242	autophagy of peroxisome	2	332	38	51854	0.0060241	0.000732827	8.22036	BnaA09G0446500ZS;BnaA02G0206600ZS	0.0246888	0.361987	biological_process
GO:0009648	photoperiodism	2	332	38	51854	0.0060241	0.000732827	8.22036	BnaC09G0586200ZS;BnaA02G0215900ZS	0.0246888	0.361987	biological_process
GO:0009755	hormone-mediated signaling pathway	2	332	38	51854	0.0060241	0.000732827	8.22036	BnaC03G0603200ZS;BnaA06G0192500ZS	0.0246888	0.361987	biological_process
GO:0010569	regulation of double-strand break repair via homologous recombination	2	332	38	51854	0.0060241	0.000732827	8.22036	BnaA02G0254500ZS;BnaC09G0010600ZS	0.0246888	0.361987	biological_process
GO:0042254	ribosome biogenesis	4	332	174	51854	0.0120482	0.00335558	3.5905	BnaC03G0493600ZS;BnaA07G0200300ZS;BnaC08G0499600ZS;BnaA09G0042800ZS	0.026097	0.361987	biological_process
GO:0007059	chromosome segregation	3	332	102	51854	0.00903614	0.00196706	4.59373	BnaC04G0323100ZS;BnaC01G0076000ZS;BnaC04G0322900ZS	0.0280548	0.361987	biological_process
GO:0031347	regulation of defense response	4	332	180	51854	0.0120482	0.00347128	3.47082	BnaA02G0255600ZS;BnaC09G0011500ZS;BnaA06G0126700ZS;BnaA08G0262000ZS	0.0290581	0.361987	biological_process
GO:0009414	response to water deprivation	14	332	1243	51854	0.0421687	0.0239711	1.75914	BnaC03G0486800ZS;BnaC02G0239100ZS;BnaC03G0804900ZS;BnaA02G0113400ZS;BnaC06G0182600ZS;BnaC09G0008900ZS;BnaA04G0000100ZS;BnaA05G0425300ZS;BnaC02G0138300ZS;BnaA01G0031500ZS;BnaA08G0189100ZS;BnaC06G0097600ZS;BnaA02G0085900ZS;BnaA02G0410800ZS	0.030768	0.361987	biological_process
GO:0070291	N-acylethanolamine metabolic process	1	332	5	51854	0.00301205	9.64246e-05	31.2373	BnaC03G0531500ZS	0.0316068	0.361987	biological_process
GO:1904975	response to bleomycin	1	332	5	51854	0.00301205	9.64246e-05	31.2373	BnaA07G0288800ZS	0.0316068	0.361987	biological_process
GO:2000685	positive regulation of cellular response to X-ray	1	332	5	51854	0.00301205	9.64246e-05	31.2373	BnaA07G0288800ZS	0.0316068	0.361987	biological_process
GO:0016578	histone deubiquitination	1	332	5	51854	0.00301205	9.64246e-05	31.2373	BnaC09G0023500ZS	0.0316068	0.361987	biological_process
GO:0033310	chlorophyll a catabolic process	1	332	5	51854	0.00301205	9.64246e-05	31.2373	BnaC01G0234600ZS	0.0316068	0.361987	biological_process
GO:0006281	DNA repair	8	332	572	51854	0.0240964	0.011031	2.18443	BnaC01G0076000ZS;BnaA07G0288800ZS;BnaC04G0323100ZS;BnaC03G0178200ZS;BnaA02G0254500ZS;BnaC04G0322900ZS;BnaC09G0010600ZS;BnaC04G0525100ZS	0.0322086	0.361987	biological_process
GO:0019252	starch biosynthetic process	3	332	110	51854	0.00903614	0.00212134	4.25964	BnaA06G0439300ZS;BnaA08G0319700ZS;BnaC02G0483100ZS	0.0339863	0.361987	biological_process
GO:0010431	seed maturation	3	332	112	51854	0.00903614	0.00215991	4.18357	BnaC09G0008900ZS;BnaA02G0113400ZS;BnaC02G0138300ZS	0.0355628	0.361987	biological_process
GO:0006749	glutathione metabolic process	4	332	194	51854	0.0120482	0.00374127	3.22035	BnaA03G0510000ZS;BnaA09G0619200ZS;BnaC09G0011200ZS;BnaC03G0470700ZS	0.0367139	0.361987	biological_process
GO:0051598	meiotic recombination checkpoint	1	332	6	51854	0.00301205	0.000115709	26.0311	BnaC03G0003900ZS	0.0378077	0.361987	biological_process
GO:0009871	jasmonic acid and ethylene-dependent systemic resistance, ethylene mediated signaling pathway	1	332	6	51854	0.00301205	0.000115709	26.0311	BnaA06G0008900ZS	0.0378077	0.361987	biological_process
GO:0034219	carbohydrate transmembrane transport	1	332	6	51854	0.00301205	0.000115709	26.0311	BnaC05G0531200ZS	0.0378077	0.361987	biological_process
GO:0016139	glycoside catabolic process	1	332	6	51854	0.00301205	0.000115709	26.0311	BnaA02G0337300ZS	0.0378077	0.361987	biological_process
GO:0042794	plastid rRNA transcription	1	332	6	51854	0.00301205	0.000115709	26.0311	BnaC09G0014400ZS	0.0378077	0.361987	biological_process
GO:0010286	heat acclimation	4	332	196	51854	0.0120482	0.00377984	3.18748	BnaA04G0263200ZS;BnaA10G0123600ZS;BnaA02G0113400ZS;BnaC02G0138300ZS	0.0378936	0.361987	biological_process
GO:0008610	lipid biosynthetic process	2	332	48	51854	0.0060241	0.000925676	6.50778	BnaC02G0426800ZS;BnaC01G0241400ZS	0.0379999	0.361987	biological_process
GO:0043085	positive regulation of catalytic activity	2	332	48	51854	0.0060241	0.000925676	6.50778	BnaC09G0018100ZS;BnaC05G0134200ZS	0.0379999	0.361987	biological_process
GO:0000462	maturation of SSU-rRNA from tricistronic rRNA transcript (SSU-rRNA, 5.8S rRNA, LSU-rRNA)	3	332	120	51854	0.00903614	0.00231419	3.90467	Bnascaffold0489G0000100ZS;BnaA05G0483200ZS;BnaC04G0173700ZS	0.042238	0.361987	biological_process
GO:0006468	protein phosphorylation	9	332	717	51854	0.0271084	0.0138273	1.9605	BnaC01G0514400ZS;BnaC02G0137800ZS;BnaA06G0070900ZS;BnaA09G0446500ZS;BnaC02G0438200ZS;BnaC04G0212900ZS;BnaA06G0192500ZS;BnaC09G0016500ZS;BnaA02G0410800ZS	0.0428965	0.361987	biological_process
GO:0007062	sister chromatid cohesion	2	332	52	51854	0.0060241	0.00100282	6.00718	BnaC04G0323100ZS;BnaC04G0322900ZS	0.0439357	0.361987	biological_process
GO:0061024	membrane organization	1	332	7	51854	0.00301205	0.000134994	22.3124	BnaC09G0007300ZS	0.0439689	0.361987	biological_process
GO:0050792	regulation of viral process	1	332	7	51854	0.00301205	0.000134994	22.3124	BnaA02G0410800ZS	0.0439689	0.361987	biological_process
GO:0002240	response to molecule of oomycetes origin	1	332	7	51854	0.00301205	0.000134994	22.3124	BnaC09G0012000ZS	0.0439689	0.361987	biological_process
GO:0044090	positive regulation of vacuole organization	1	332	7	51854	0.00301205	0.000134994	22.3124	BnaA01G0190800ZS	0.0439689	0.361987	biological_process
GO:0042744	hydrogen peroxide catabolic process	5	332	299	51854	0.0150602	0.00576619	2.61182	BnaC08G0490300ZS;BnaC02G0135600ZS;BnaC03G0239700ZS;BnaA02G0215900ZS;BnaC02G0110700ZS	0.0442107	0.361987	biological_process
GO:0010224	response to UV-B	5	332	301	51854	0.0150602	0.00580476	2.59446	BnaC04G0210100ZS;BnaA08G0189100ZS;BnaA01G0348600ZS;BnaC09G0004100ZS;BnaC03G0114800ZS	0.045263	0.361987	biological_process
GO:0009827	plant-type cell wall modification	2	332	55	51854	0.0060241	0.00106067	5.67952	BnaA10G0105400ZS;BnaC02G0538700ZS	0.0485971	0.361987	biological_process
GO:0036258	multivesicular body assembly	1	332	8	51854	0.00301205	0.000154279	19.5233	BnaA09G0700900ZS	0.0500908	0.361987	biological_process
GO:1904964	positive regulation of phytol biosynthetic process	1	332	8	51854	0.00301205	0.000154279	19.5233	BnaA03G0516600ZS	0.0500908	0.361987	biological_process
GO:1990426	mitotic recombination-dependent replication fork processing	1	332	8	51854	0.00301205	0.000154279	19.5233	BnaC03G0003900ZS	0.0500908	0.361987	biological_process
GO:0010266	response to vitamin B1	1	332	8	51854	0.00301205	0.000154279	19.5233	BnaC03G0486800ZS	0.0500908	0.361987	biological_process
GO:0051503	adenine nucleotide transport	1	332	8	51854	0.00301205	0.000154279	19.5233	BnaA04G0069300ZS	0.0500908	0.361987	biological_process
GO:0071435	potassium ion export	1	332	8	51854	0.00301205	0.000154279	19.5233	BnaC06G0097600ZS	0.0500908	0.361987	biological_process
GO:0050688	regulation of defense response to virus	1	332	8	51854	0.00301205	0.000154279	19.5233	BnaC05G0251300ZS	0.0500908	0.361987	biological_process
GO:0071985	multivesicular body sorting pathway	1	332	8	51854	0.00301205	0.000154279	19.5233	BnaC03G0439100ZS	0.0500908	0.361987	biological_process
GO:0015969	guanosine tetraphosphate metabolic process	1	332	8	51854	0.00301205	0.000154279	19.5233	BnaC09G0008800ZS	0.0500908	0.361987	biological_process
GO:0016050	vesicle organization	1	332	9	51854	0.00301205	0.000173564	17.3541	BnaC09G0007300ZS	0.0561736	0.361987	biological_process
GO:0009311	oligosaccharide metabolic process	1	332	9	51854	0.00301205	0.000173564	17.3541	BnaA02G0337300ZS	0.0561736	0.361987	biological_process
GO:0042178	xenobiotic catabolic process	1	332	9	51854	0.00301205	0.000173564	17.3541	BnaA09G0006200ZS	0.0561736	0.361987	biological_process
GO:0010362	negative regulation of anion channel activity by blue light	1	332	9	51854	0.00301205	0.000173564	17.3541	BnaC02G0137800ZS	0.0561736	0.361987	biological_process
GO:0009557	antipodal cell differentiation	1	332	9	51854	0.00301205	0.000173564	17.3541	BnaC05G0528300ZS	0.0561736	0.361987	biological_process
GO:0006558	L-phenylalanine metabolic process	1	332	9	51854	0.00301205	0.000173564	17.3541	BnaC05G0466400ZS	0.0561736	0.361987	biological_process
GO:1901997	negative regulation of indoleacetic acid biosynthetic process via tryptophan	1	332	9	51854	0.00301205	0.000173564	17.3541	BnaC05G0466400ZS	0.0561736	0.361987	biological_process
GO:0009072	aromatic amino acid family metabolic process	1	332	9	51854	0.00301205	0.000173564	17.3541	BnaC05G0466400ZS	0.0561736	0.361987	biological_process
GO:0032049	cardiolipin biosynthetic process	1	332	9	51854	0.00301205	0.000173564	17.3541	BnaC03G0620600ZS	0.0561736	0.361987	biological_process
GO:0034214	protein hexamerization	1	332	9	51854	0.00301205	0.000173564	17.3541	BnaC03G0722900ZS	0.0561736	0.361987	biological_process
GO:0006568	tryptophan metabolic process	1	332	9	51854	0.00301205	0.000173564	17.3541	BnaC05G0466400ZS	0.0561736	0.361987	biological_process
GO:0006570	tyrosine metabolic process	1	332	9	51854	0.00301205	0.000173564	17.3541	BnaC05G0466400ZS	0.0561736	0.361987	biological_process
GO:0070536	protein K63-linked deubiquitination	1	332	9	51854	0.00301205	0.000173564	17.3541	BnaA01G0190800ZS	0.0561736	0.361987	biological_process
GO:0043622	cortical microtubule organization	3	332	135	51854	0.00903614	0.00260346	3.47082	BnaA03G0286700ZS;BnaC03G0581800ZS;BnaC03G0192200ZS	0.0563075	0.361987	biological_process
GO:1901002	positive regulation of response to salt stress	2	332	60	51854	0.0060241	0.00115709	5.20622	BnaA02G0113400ZS;BnaC02G0138300ZS	0.0567407	0.361987	biological_process
GO:0051762	sesquiterpene biosynthetic process	2	332	60	51854	0.0060241	0.00115709	5.20622	BnaC04G0231500ZS;BnaA10G0108700ZS	0.0567407	0.361987	biological_process
GO:0010025	wax biosynthetic process	4	332	225	51854	0.0120482	0.00433911	2.77665	BnaA04G0000100ZS;BnaC09G0355500ZS;BnaC05G0251300ZS;BnaA01G0031500ZS	0.0574169	0.361987	biological_process
HP2/LP2-specific
GO:0008171	O-methyltransferase activity	6	384	86	51099	0.015625	0.00168301	9.28398	BnaC05G0181500ZS;BnaA02G0227100ZS;BnaA06G0149800ZS;BnaC02G0305600ZS;BnaA07G0369200ZS;BnaA06G0149700ZS	4.90756e-05	0.0106262	molecular_function
GO:0004568	chitinase activity	5	384	60	51099	0.0130208	0.00117419	11.0892	BnaA03G0211900ZS;BnaA05G0039100ZS;BnaA05G0039400ZS;BnaA03G0212100ZS;BnaA01G0367100ZS	9.08221e-05	0.0106262	molecular_function
GO:0008061	chitin binding	5	384	60	51099	0.0130208	0.00117419	11.0892	BnaA03G0211900ZS;BnaA05G0039100ZS;BnaA05G0039400ZS;BnaA03G0212100ZS;BnaA01G0367100ZS	9.08221e-05	0.0106262	molecular_function
GO:0008757	S-adenosylmethionine-dependent methyltransferase activity	9	384	278	51099	0.0234375	0.00544042	4.30803	BnaC05G0181500ZS;BnaA07G0369200ZS;BnaA02G0227100ZS;BnaA10G0284000ZS;BnaA06G0149800ZS;BnaC02G0305600ZS;BnaC09G0609900ZS;BnaA08G0158100ZS;BnaA06G0149700ZS	0.000284404	0.0210397	molecular_function
GO:0050660	flavin adenine dinucleotide binding	9	384	280	51099	0.0234375	0.00547956	4.27726	BnaC07G0428900ZS;BnaA09G0704100ZS;BnaC07G0380400ZS;BnaA03G0170700ZS;BnaC08G0252100ZS;BnaC04G0353700ZS;BnaA02G0418000ZS;BnaC05G0429800ZS;BnaA08G0252400ZS	0.00029971	0.0210397	molecular_function
GO:0015226	carnitine transmembrane transporter activity	2	384	7	51099	0.00520833	0.000136989	38.0201	BnaA02G0206000ZS;BnaA02G0205900ZS	0.00115371	0.0458216	molecular_function
GO:0004109	coproporphyrinogen oxidase activity	2	384	7	51099	0.00520833	0.000136989	38.0201	Bnascaffold1706G0000200ZS;Bnascaffold1706G0000700ZS	0.00115371	0.0458216	molecular_function
GO:0046509	1,2-diacylglycerol 3-beta-galactosyltransferase activity	2	384	8	51099	0.00520833	0.000156559	33.2676	BnaC01G0070600ZS;BnaA02G0085500ZS	0.00153064	0.0458216	molecular_function
GO:0008483	transaminase activity	4	384	67	51099	0.0104167	0.00131118	7.9445	BnaC02G0274200ZS;BnaA03G0391800ZS;BnaA01G0043200ZS;BnaA01G0085800ZS	0.00165717	0.0458216	molecular_function
GO:0004499	N,N-dimethylaniline monooxygenase activity	4	384	68	51099	0.0104167	0.00133075	7.82767	BnaA09G0704100ZS;BnaC08G0252100ZS;BnaC07G0380400ZS;BnaA08G0252400ZS	0.00175042	0.0458216	molecular_function
GO:0080061	indole-3-acetonitrile nitrilase activity	2	384	9	51099	0.00520833	0.000176129	29.5712	BnaA02G0068000ZS;BnaA02G0091200ZS	0.00195819	0.0458216	molecular_function
GO:0062047	pipecolic acid N-hydroxylase	2	384	9	51099	0.00520833	0.000176129	29.5712	BnaC08G0252100ZS;BnaA08G0252400ZS	0.00195819	0.0458216	molecular_function
GO:0000257	nitrilase activity	2	384	9	51099	0.00520833	0.000176129	29.5712	BnaA02G0068000ZS;BnaA02G0091200ZS	0.00195819	0.0458216	molecular_function
GO:0080109	indole-3-acetonitrile nitrile hydratase activity	2	384	9	51099	0.00520833	0.000176129	29.5712	BnaA02G0068000ZS;BnaA02G0091200ZS	0.00195819	0.0458216	molecular_function
GO:0031543	peptidyl-proline dioxygenase activity	2	384	9	51099	0.00520833	0.000176129	29.5712	BnaC08G0252100ZS;BnaA08G0252400ZS	0.00195819	0.0458216	molecular_function
GO:0035250	UDP-galactosyltransferase activity	2	384	10	51099	0.00520833	0.000195699	26.6141	BnaC01G0070600ZS;BnaA02G0085500ZS	0.00243559	0.0534307	molecular_function
GO:0004084	branched-chain-amino-acid transaminase activity	3	384	40	51099	0.0078125	0.000782794	9.98027	BnaC09G0307000ZS;BnaC01G0514800ZS;BnaA01G0399400ZS	0.00338545	0.0695185	molecular_function
GO:0051537	2 iron, 2 sulfur cluster binding	6	384	195	51099	0.015625	0.00381612	4.09447	BnaC03G0815000ZS;BnaC01G0061600ZS;BnaA09G0039100ZS;BnaA03G0513800ZS;BnaA09G0710300ZS;BnaA04G0004300ZS	0.00373101	0.0695185	molecular_function
GO:0016702	oxidoreductase activity, acting on single donors with incorporation of molecular oxygen, incorporation of two atoms of oxygen	2	384	13	51099	0.00520833	0.000254408	20.4724	BnaC07G0014800ZS;BnaC07G0015100ZS	0.00415923	0.0695185	molecular_function
GO:0015210	uracil transmembrane transporter activity	2	384	13	51099	0.00520833	0.000254408	20.4724	BnaA07G0156900ZS;BnaC09G0262400ZS	0.00415923	0.0695185	molecular_function
GO:0004105	choline-phosphate cytidylyltransferase activity	2	384	13	51099	0.00520833	0.000254408	20.4724	BnaA05G0316900ZS;BnaC01G0250800ZS	0.00415923	0.0695185	molecular_function
GO:0008519	ammonium transmembrane transporter activity	2	384	17	51099	0.00520833	0.000332688	15.6553	BnaA03G0378800ZS;BnaC01G0349000ZS	0.00710958	0.11343	molecular_function
GO:0000104	succinate dehydrogenase activity	2	384	19	51099	0.00520833	0.000371827	14.0074	BnaA02G0418000ZS;BnaA09G0039100ZS	0.00885122	0.135077	molecular_function
GO:0004857	enzyme inhibitor activity	4	384	112	51099	0.0104167	0.00219182	4.75251	BnaA09G0009600ZS;BnaA04G0113000ZS;BnaC07G0462900ZS;BnaA04G0299400ZS	0.0103242	0.150991	molecular_function
GO:0003824	catalytic activity	3	384	61	51099	0.0078125	0.00119376	6.54444	BnaA01G0399800ZS;BnaC01G0098900ZS;BnaA01G0081600ZS	0.0109847	0.154225	molecular_function
GO:0008177	succinate dehydrogenase (ubiquinone) activity	2	384	22	51099	0.00520833	0.000430537	12.0973	BnaA02G0418000ZS;BnaA09G0039100ZS	0.011781	0.159043	molecular_function
GO:0031210	phosphatidylcholine binding	2	384	23	51099	0.00520833	0.000450107	11.5713	BnaA05G0316900ZS;BnaC01G0250800ZS	0.0128395	0.160952	molecular_function
GO:0008409	5'-3' exonuclease activity	2	384	23	51099	0.00520833	0.000450107	11.5713	BnaC01G0069400ZS;BnaC01G0067100ZS	0.0128395	0.160952	molecular_function
GO:0001018	mitochondrial promoter sequence-specific DNA binding	2	384	24	51099	0.00520833	0.000469677	11.0892	BnaC05G0136000ZS;BnaC01G0486000ZS	0.0139378	0.168695	molecular_function
GO:0004386	helicase activity	8	384	425	51099	0.0208333	0.00831719	2.50485	BnaC01G0067100ZS;BnaC06G0324900ZS;BnaA02G0243100ZS;BnaA10G0274800ZS;BnaC02G0033000ZS;BnaA02G0243200ZS;BnaC01G0069400ZS;BnaC04G0099000ZS	0.0158353	0.181148	molecular_function
GO:0005267	potassium channel activity	2	384	26	51099	0.00520833	0.000508816	10.2362	BnaA08G0205000ZS;BnaC06G0080700ZS	0.0162513	0.181148	molecular_function
GO:0016597	amino acid binding	3	384	71	51099	0.0078125	0.00138946	5.62269	BnaC03G0475600ZS;BnaA10G0263800ZS;BnaC07G0444700ZS	0.0165149	0.181148	molecular_function
GO:0016157	sucrose synthase activity	2	384	28	51099	0.00520833	0.000547956	9.50502	BnaA02G0084800ZS;BnaC09G0008900ZS	0.0187164	0.199075	molecular_function
GO:0005313	L-glutamate transmembrane transporter activity	2	384	29	51099	0.00520833	0.000567526	9.17726	BnaA01G0266000ZS;BnaA04G0224300ZS	0.0200043	0.206515	molecular_function
GO:0004096	catalase activity	2	384	30	51099	0.00520833	0.000587096	8.87135	BnaA02G0215900ZS;BnaA01G0032600ZS	0.0213281	0.207949	molecular_function
GO:0004017	adenylate kinase activity	2	384	30	51099	0.00520833	0.000587096	8.87135	BnaC04G0017300ZS;BnaA05G0133000ZS	0.0213281	0.207949	molecular_function
GO:0050897	cobalt ion binding	5	384	211	51099	0.0130208	0.00412924	3.15332	BnaA01G0032600ZS;BnaA02G0215900ZS;BnaA02G0418000ZS;BnaA07G0112400ZS;BnaC05G0429800ZS	0.022143	0.210059	molecular_function
GO:0009055	electron transfer activity	8	384	459	51099	0.0208333	0.00898256	2.31931	BnaC01G0061600ZS;BnaA03G0388100ZS;BnaA09G0039100ZS;BnaA01G0313500ZS;BnaA09G0710300ZS;BnaA02G0418000ZS;BnaC05G0429800ZS;BnaA04G0004300ZS	0.0237682	0.219543	molecular_function
GO:0009678	hydrogen-translocating pyrophosphatase activity	2	384	36	51099	0.00520833	0.000704515	7.3928	BnaA01G0231500ZS;BnaC06G0456800ZS	0.0299938	0.263196	molecular_function
GO:0048027	mRNA 5'-UTR binding	2	384	36	51099	0.00520833	0.000704515	7.3928	BnaC09G0587000ZS;BnaA01G0412500ZS	0.0299938	0.263196	molecular_function
GO:0002161	aminoacyl-tRNA editing activity	2	384	38	51099	0.00520833	0.000743654	7.0037	BnaA03G0465600ZS;BnaC03G0626700ZS	0.0331436	0.264467	molecular_function
GO:0050661	NADP binding	5	384	238	51099	0.0130208	0.00465763	2.79559	BnaA09G0704100ZS;BnaC07G0380400ZS;BnaC08G0252100ZS;BnaA10G0169700ZS;BnaA08G0252400ZS	0.0346244	0.264467	molecular_function
GO:0005504	fatty acid binding	2	384	40	51099	0.00520833	0.000782794	6.65352	BnaA02G0127500ZS;BnaA03G0170700ZS	0.0364165	0.264467	molecular_function
GO:0015086	cadmium ion transmembrane transporter activity	2	384	40	51099	0.00520833	0.000782794	6.65352	BnaA10G0059400ZS;BnaA07G0228600ZS	0.0364165	0.264467	molecular_function
GO:0016034	maleylacetoacetate isomerase activity	1	384	5	51099	0.00260417	9.78493e-05	26.6141	BnaA02G0322700ZS	0.037015	0.264467	molecular_function
GO:0016776	phosphotransferase activity, phosphate group as acceptor	1	384	5	51099	0.00260417	9.78493e-05	26.6141	BnaA01G0418500ZS	0.037015	0.264467	molecular_function
GO:0046910	pectinesterase inhibitor activity	5	384	243	51099	0.0130208	0.00475547	2.73807	BnaC07G0462900ZS;BnaC04G0359900ZS;BnaA10G0086500ZS;BnaA09G0009600ZS;BnaA04G0299400ZS	0.0373293	0.264467	molecular_function
GO:0015250	water channel activity	3	384	98	51099	0.0078125	0.00191785	4.07358	BnaA04G0236300ZS;BnaA07G0196200ZS;BnaC06G0063000ZS	0.0379495	0.264467	molecular_function
GO:0004176	ATP-dependent peptidase activity	3	384	100	51099	0.0078125	0.00195699	3.99211	BnaC05G0136000ZS;BnaC01G0486000ZS;BnaC09G0352600ZS	0.0399122	0.264467	molecular_function
GO:0005092	GDP-dissociation inhibitor activity	1	384	6	51099	0.00260417	0.000117419	22.1784	BnaA01G0390300ZS	0.0442524	0.264467	molecular_function
GO:0010178	IAA-amino acid conjugate hydrolase activity	1	384	6	51099	0.00260417	0.000117419	22.1784	BnaC09G0364500ZS	0.0442524	0.264467	molecular_function
GO:0015207	adenine transmembrane transporter activity	1	384	6	51099	0.00260417	0.000117419	22.1784	BnaA07G0156900ZS	0.0442524	0.264467	molecular_function
GO:0042030	ATPase inhibitor activity	1	384	6	51099	0.00260417	0.000117419	22.1784	BnaC01G0513300ZS	0.0442524	0.264467	molecular_function
GO:0004019	adenylosuccinate synthase activity	1	384	6	51099	0.00260417	0.000117419	22.1784	BnaA07G0199900ZS	0.0442524	0.264467	molecular_function
GO:0009940	amino-terminal vacuolar sorting propeptide binding	1	384	6	51099	0.00260417	0.000117419	22.1784	BnaA05G0070600ZS	0.0442524	0.264467	molecular_function
GO:0015294	solute:cation symporter activity	1	384	6	51099	0.00260417	0.000117419	22.1784	BnaA07G0156900ZS	0.0442524	0.264467	molecular_function
GO:0015208	guanine transmembrane transporter activity	1	384	6	51099	0.00260417	0.000117419	22.1784	BnaA07G0156900ZS	0.0442524	0.264467	molecular_function
GO:0008271	secondary active sulfate transmembrane transporter activity	2	384	45	51099	0.00520833	0.000880643	5.91424	BnaC02G0179800ZS;Bnascaffold0025G0021500ZS	0.0451087	0.264467	molecular_function
GO:0005227	calcium activated cation channel activity	2	384	45	51099	0.00520833	0.000880643	5.91424	BnaC07G0441000ZS;BnaA09G0504100ZS	0.0451087	0.264467	molecular_function
GO:0003899	DNA-directed 5'-3' RNA polymerase activity	4	384	177	51099	0.0104167	0.00346386	3.00724	BnaA09G0130400ZS;BnaA09G0693600ZS;BnaA03G0098600ZS;BnaA04G0047600ZS	0.0452081	0.264467	molecular_function
GO:0008168	methyltransferase activity	4	384	181	51099	0.0104167	0.00354214	2.94078	BnaC03G0694600ZS;BnaC01G0357600ZS;BnaC02G0305600ZS;BnaA06G0149700ZS	0.0483592	0.277752	molecular_function
GO:0008936	nicotinamidase activity	1	384	7	51099	0.00260417	0.000136989	19.01	BnaC06G0143200ZS	0.0514355	0.277752	molecular_function
GO:0016854	racemase and epimerase activity	1	384	7	51099	0.00260417	0.000136989	19.01	BnaC05G0340000ZS	0.0514355	0.277752	molecular_function
GO:0050486	intramolecular transferase activity, transferring hydroxy groups	1	384	7	51099	0.00260417	0.000136989	19.01	BnaC09G0267200ZS	0.0514355	0.277752	molecular_function
GO:0004737	pyruvate decarboxylase activity	1	384	7	51099	0.00260417	0.000136989	19.01	BnaC02G0002700ZS	0.0514355	0.277752	molecular_function
GO:0004497	monooxygenase activity	6	384	361	51099	0.015625	0.00706472	2.21169	BnaA02G0018400ZS;BnaC07G0380400ZS;BnaA08G0037500ZS;BnaC04G0135700ZS;BnaC08G0252100ZS;BnaA08G0252400ZS	0.0564132	0.285503	molecular_function
GO:0052591	sn-glycerol-3-phosphate:ubiquinone-8 oxidoreductase activity	1	384	8	51099	0.00260417	0.000156559	16.6338	BnaC01G0478100ZS	0.0585648	0.285503	molecular_function
GO:0004659	prenyltransferase activity	1	384	8	51099	0.00260417	0.000156559	16.6338	BnaA01G0273200ZS	0.0585648	0.285503	molecular_function
GO:0004075	biotin carboxylase activity	1	384	8	51099	0.00260417	0.000156559	16.6338	BnaA06G0043200ZS	0.0585648	0.285503	molecular_function
GO:0004368	glycerol-3-phosphate dehydrogenase (quinone) activity	1	384	8	51099	0.00260417	0.000156559	16.6338	BnaC01G0478100ZS	0.0585648	0.285503	molecular_function
GO:0046547	trans-aconitate 3-methyltransferase activity	1	384	8	51099	0.00260417	0.000156559	16.6338	BnaA09G0501500ZS	0.0585648	0.285503	molecular_function
GO:0015184	L-cystine transmembrane transporter activity	1	384	8	51099	0.00260417	0.000156559	16.6338	BnaC05G0415300ZS	0.0585648	0.285503	molecular_function
GO:0042807	central vacuole	3	393	25	56777	0.00763359	0.000440319	17.3365	BnaA04G0236300ZS;BnaA07G0196200ZS;BnaC06G0063000ZS	0.000675943	0.106123	cellular_component
GO:0045273	respiratory chain complex II	3	393	37	56777	0.00763359	0.000651672	11.7138	BnaC03G0263900ZS;BnaA02G0418000ZS;BnaA09G0039100ZS	0.00214751	0.168579	cellular_component
GO:0000326	protein storage vacuole	4	393	88	56777	0.0101781	0.00154992	6.56685	BnaA07G0004500ZS;BnaA04G0236300ZS;BnaA07G0196200ZS;BnaC06G0063000ZS	0.00333677	0.174624	cellular_component
GO:0009514	glyoxysome	3	393	57	56777	0.00763359	0.00100393	7.60372	BnaA02G0215900ZS;BnaA01G0032600ZS;BnaA04G0212800ZS	0.00730446	0.2867	cellular_component
GO:0005666	RNA polymerase III complex	3	393	62	56777	0.00763359	0.00109199	6.99052	BnaA09G0130400ZS;BnaA09G0693600ZS;BnaA03G0098600ZS	0.00920523	0.289044	cellular_component
GO:0012511	monolayer-surrounded lipid storage body	3	393	71	56777	0.00763359	0.00125051	6.1044	BnaC04G0135700ZS;BnaC07G0014800ZS;BnaC07G0015100ZS	0.0132928	0.347829	cellular_component
GO:0043614	multi-eIF complex	2	393	30	56777	0.00508906	0.000528383	9.63138	BnaC07G0449100ZS;BnaA05G0058000ZS	0.0182937	0.38204	cellular_component
GO:0005749	mitochondrial respiratory chain complex II, succinate dehydrogenase complex (ubiquinone)	2	393	31	56777	0.00508906	0.000545996	9.32069	BnaC03G0263900ZS;BnaA02G0418000ZS	0.019467	0.38204	cellular_component
GO:0005886	plasma membrane	78	393	9052	56777	0.198473	0.159431	1.24489	BnaA04G0236600ZS;BnaA09G0635900ZS;BnaC03G0376500ZS;BnaA06G0127600ZS;BnaA03G0293000ZS;BnaA06G0043200ZS;BnaA09G0048800ZS;BnaA02G0180500ZS;BnaA01G0421700ZS;BnaA10G0009500ZS;BnaA09G0618900ZS;BnaA02G0084800ZS;BnaC03G0747900ZS;BnaA04G0110700ZS;BnaC02G0179800ZS;BnaC07G0441000ZS;BnaA04G0209900ZS;BnaC04G0416600ZS;BnaC04G0071000ZS;BnaA05G0047200ZS;BnaA02G0205900ZS;BnaA08G0205000ZS;BnaC08G0487800ZS;BnaA06G0…	0.0223128	0.389234	cellular_component
GO:0017119	Golgi transport complex	2	393	37	56777	0.00508906	0.000651672	7.80923	BnaA02G0206600ZS;BnaA05G0070600ZS	0.027136	0.406366	cellular_component
GO:0009705	plant-type vacuole membrane	8	393	516	56777	0.0203562	0.00908819	2.23986	BnaC06G0456800ZS;BnaC06G0063000ZS;BnaC02G0318800ZS;BnaC02G0116100ZS;BnaA01G0231500ZS;BnaA07G0196200ZS;BnaA01G0407400ZS;BnaA04G0236300ZS	0.0284715	0.406366	cellular_component
GO:0005765	lysosomal membrane	2	393	44	56777	0.00508906	0.000774962	6.56685	BnaC05G0415300ZS;BnaA08G0309700ZS	0.037349	0.41081	cellular_component
GO:0005618	cell wall	21	393	1986	56777	0.0534351	0.034979	1.52764	BnaC08G0508700ZS;BnaC03G0376500ZS;BnaC07G0230500ZS;BnaC06G0063000ZS;BnaA05G0174500ZS;BnaC09G0226100ZS;BnaC04G0359900ZS;BnaC03G0491800ZS;BnaA04G0113000ZS;BnaC01G0066600ZS;BnaA01G0407800ZS;BnaC01G0066500ZS;BnaA08G0010000ZS;BnaA06G0420400ZS;BnaC06G0279500ZS;BnaC09G0408400ZS;BnaC09G0284600ZS;BnaA10G0086500ZS;BnaA02G0418000ZS;BnaA09G0712500ZS;BnaC03G0717200ZS	0.0377117	0.41081	cellular_component
GO:0008290	F-actin capping protein complex	1	393	6	56777	0.00254453	0.000105677	24.0785	BnaA03G0298900ZS	0.0408206	0.41081	cellular_component
GO:0090568	nuclear transcriptional repressor complex	1	393	6	56777	0.00254453	0.000105677	24.0785	BnaA09G0050500ZS	0.0408206	0.41081	cellular_component
GO:0009507	chloroplast	57	393	6601	56777	0.145038	0.116262	1.24751	BnaC05G0460800ZS;BnaC01G0061600ZS;BnaC03G0376500ZS;BnaC02G0007900ZS;Bnascaffold1706G0000700ZS;BnaA02G0211500ZS;BnaA04G0212800ZS;BnaA02G0215900ZS;BnaA08G0229100ZS;BnaA01G0362300ZS;BnaA10G0163800ZS;BnaA01G0032600ZS;BnaA07G0199900ZS;BnaC06G0063000ZS;BnaA09G0703500ZS;BnaC01G0486000ZS;BnaA02G0072200ZS;BnaC09G0352600ZS;BnaC03G0626700ZS;BnaA04G0113000ZS;BnaA06G0126500ZS;BnaA03G0391800ZS;BnaA02G0212800ZS…	0.0471397	0.41081	cellular_component
GO:0070390	transcription export complex 2	1	393	8	56777	0.00254453	0.000140902	18.0588	BnaA07G0010700ZS	0.0540547	0.41081	cellular_component
GO:0005759	mitochondrial matrix	6	393	393	56777	0.0152672	0.00692182	2.20566	BnaA01G0388300ZS;BnaC05G0136000ZS;BnaC01G0486000ZS;BnaC01G0261300ZS;BnaA07G0112400ZS;BnaC05G0429800ZS	0.0570828	0.41081	cellular_component
GO:0000272	polysaccharide catabolic process	7	366	86	51854	0.0191257	0.0016585	11.5319	BnaA03G0211900ZS;BnaA05G0039100ZS;BnaA05G0039400ZS;BnaA03G0212100ZS;BnaA03G0003800ZS;BnaA09G0200100ZS;BnaA01G0367100ZS	2.74413e-06	0.00173155	biological_process
GO:0019438	aromatic compound biosynthetic process	6	366	70	51854	0.0163934	0.00134994	12.1438	BnaC05G0181500ZS;BnaA02G0227100ZS;BnaA06G0149800ZS;BnaC02G0305600ZS;BnaA07G0369200ZS;BnaA06G0149700ZS	1.06354e-05	0.00287144	biological_process
GO:0009627	systemic acquired resistance	9	366	199	51854	0.0245902	0.0038377	6.40753	BnaA03G0211900ZS;BnaA05G0039100ZS;BnaC07G0014800ZS;BnaC07G0015100ZS;BnaA03G0391800ZS;BnaC08G0252100ZS;BnaA02G0212800ZS;BnaA02G0127500ZS;BnaA08G0252400ZS	1.36518e-05	0.00287144	biological_process
GO:1902609	(R)-2-hydroxy-alpha-linolenic acid biosynthetic process	3	366	11	51854	0.00819672	0.000212134	38.6393	BnaC04G0135700ZS;BnaC07G0014800ZS;BnaC07G0015100ZS	5.51783e-05	0.00870438	biological_process
GO:0006032	chitin catabolic process	5	366	65	51854	0.0136612	0.00125352	10.8983	BnaA03G0211900ZS;BnaA05G0039100ZS;BnaA05G0039400ZS;BnaA03G0212100ZS;BnaA01G0367100ZS	9.94718e-05	0.0119222	biological_process
GO:0062034	L-pipecolic acid biosynthetic process	3	366	14	51854	0.00819672	0.000269989	30.3595	BnaA03G0391800ZS;BnaC08G0252100ZS;BnaA08G0252400ZS	0.000119825	0.0119222	biological_process
GO:0016998	cell wall macromolecule catabolic process	5	366	69	51854	0.0136612	0.00133066	10.2665	BnaA03G0211900ZS;BnaA05G0039100ZS;BnaA05G0039400ZS;BnaA03G0212100ZS;BnaA01G0367100ZS	0.000132258	0.0119222	biological_process
GO:0034614	cellular response to reactive oxygen species	2	366	5	51854	0.00546448	9.64246e-05	56.671	BnaC07G0014800ZS;BnaC07G0015100ZS	0.000489902	0.0343476	biological_process
GO:0042779	tRNA 3'-trailer cleavage	2	366	5	51854	0.00546448	9.64246e-05	56.671	BnaA09G0693600ZS;BnaA03G0098600ZS	0.000489902	0.0343476	biological_process
GO:0072722	response to amitrole	2	366	6	51854	0.00546448	0.000115709	47.2259	BnaA03G0211900ZS;BnaA05G0039100ZS	0.00073142	0.0461526	biological_process
GO:0001561	fatty acid alpha-oxidation	2	366	7	51854	0.00546448	0.000134994	40.4793	BnaC07G0014800ZS;BnaC07G0015100ZS	0.00101921	0.0535933	biological_process
GO:0019353	protoporphyrinogen IX biosynthetic process from glutamate	2	366	7	51854	0.00546448	0.000134994	40.4793	Bnascaffold1706G0000200ZS;Bnascaffold1706G0000700ZS	0.00101921	0.0535933	biological_process
GO:0015839	cadaverine transport	2	366	9	51854	0.00546448	0.000173564	31.4839	BnaA02G0206000ZS;BnaA02G0205900ZS	0.00173095	0.0840176	biological_process
GO:0006386	termination of RNA polymerase III transcription	2	366	10	51854	0.00546448	0.000192849	28.3355	BnaA09G0693600ZS;BnaA03G0098600ZS	0.0021536	0.0970658	biological_process
GO:0043388	positive regulation of DNA binding	2	366	11	51854	0.00546448	0.000212134	25.7596	BnaA01G0356000ZS;BnaC01G0442900ZS	0.00261992	0.103323	biological_process
GO:1902749	regulation of cell cycle G2/M phase transition	2	366	11	51854	0.00546448	0.000212134	25.7596	BnaC01G0069400ZS;BnaC01G0067100ZS	0.00261992	0.103323	biological_process
GO:0034470	ncRNA processing	2	366	12	51854	0.00546448	0.000231419	23.6129	BnaC01G0066600ZS;BnaC01G0066500ZS	0.00312926	0.110559	biological_process
GO:0071456	cellular response to hypoxia	4	366	85	51854	0.010929	0.00163922	6.66718	BnaC02G0327500ZS;BnaC08G0252100ZS;BnaA02G0375000ZS;BnaA08G0252400ZS	0.00315382	0.110559	biological_process
GO:0043086	negative regulation of catalytic activity	4	366	89	51854	0.010929	0.00171636	6.36753	BnaA09G0009600ZS;BnaA04G0113000ZS;BnaC07G0462900ZS;BnaA04G0299400ZS	0.00372043	0.123557	biological_process
GO:0019500	cyanide catabolic process	2	366	14	51854	0.00546448	0.000269989	20.2397	BnaA02G0068000ZS;BnaA02G0091200ZS	0.00427454	0.12844	biological_process
GO:0019499	cyanide metabolic process	2	366	14	51854	0.00546448	0.000269989	20.2397	BnaA02G0068000ZS;BnaA02G0091200ZS	0.00427454	0.12844	biological_process
GO:0006384	transcription initiation from RNA polymerase III promoter	2	366	15	51854	0.00546448	0.000289274	18.8903	BnaA09G0693600ZS;BnaA03G0098600ZS	0.00490924	0.140806	biological_process
GO:1990067	intrachromosomal DNA recombination	2	366	16	51854	0.00546448	0.000308559	17.7097	BnaC01G0069400ZS;BnaC01G0067100ZS	0.0055845	0.146826	biological_process
GO:2000011	regulation of adaxial/abaxial pattern formation	2	366	16	51854	0.00546448	0.000308559	17.7097	BnaC01G0069400ZS;BnaC01G0067100ZS	0.0055845	0.146826	biological_process
GO:0072488	ammonium transmembrane transport	2	366	17	51854	0.00546448	0.000327844	16.668	BnaA03G0378800ZS;BnaC01G0349000ZS	0.00629972	0.152889	biological_process
GO:0015696	ammonium transport	2	366	17	51854	0.00546448	0.000327844	16.668	BnaA03G0378800ZS;BnaC01G0349000ZS	0.00629972	0.152889	biological_process
GO:0009697	salicylic acid biosynthetic process	3	366	55	51854	0.00819672	0.00106067	7.72787	BnaC02G0327500ZS;BnaA02G0375000ZS;BnaA02G0212800ZS	0.00697575	0.153492	biological_process
GO:0071421	manganese ion transmembrane transport	2	366	18	51854	0.00546448	0.000347128	15.742	BnaA10G0059400ZS;BnaA07G0228600ZS	0.0070543	0.153492	biological_process
GO:0090602	sieve element enucleation	2	366	18	51854	0.00546448	0.000347128	15.742	BnaA10G0196300ZS;BnaC01G0505500ZS	0.0070543	0.153492	biological_process
GO:0009061	anaerobic respiration	2	366	19	51854	0.00546448	0.000366413	14.9134	BnaA02G0418000ZS;BnaA09G0193700ZS	0.00784767	0.164431	biological_process
GO:0009269	response to desiccation	3	366	58	51854	0.00819672	0.00111853	7.32815	BnaC04G0135700ZS;BnaA04G0291600ZS;BnaA03G0387900ZS	0.00807825	0.164431	biological_process
GO:0045899	positive regulation of RNA polymerase II transcriptional preinitiation complex assembly	2	366	23	51854	0.00546448	0.000443553	12.3198	BnaC04G0071000ZS;BnaA05G0064500ZS	0.0113973	0.222344	biological_process
GO:0070407	oxidation-dependent protein catabolic process	2	366	24	51854	0.00546448	0.000462838	11.8065	BnaC05G0136000ZS;BnaC01G0486000ZS	0.012376	0.222344	biological_process
GO:0090603	sieve element differentiation	2	366	24	51854	0.00546448	0.000462838	11.8065	BnaA10G0196300ZS;BnaC01G0505500ZS	0.012376	0.222344	biological_process
GO:0008219	cell death	4	366	126	51854	0.010929	0.0024299	4.4977	BnaA02G0215900ZS;BnaA01G0032600ZS;BnaC07G0014800ZS;BnaC07G0015100ZS	0.012459	0.222344	biological_process
GO:0009247	glycolipid biosynthetic process	2	366	25	51854	0.00546448	0.000482123	11.3342	BnaC01G0070600ZS;BnaA02G0085500ZS	0.01339	0.222344	biological_process
GO:0010272	response to silver ion	2	366	25	51854	0.00546448	0.000482123	11.3342	BnaA03G0211900ZS;BnaA05G0039100ZS	0.01339	0.222344	biological_process
GO:0006121	mitochondrial electron transport, succinate to ubiquinone	2	366	25	51854	0.00546448	0.000482123	11.3342	BnaA02G0418000ZS;BnaA09G0039100ZS	0.01339	0.222344	biological_process
GO:0009862	systemic acquired resistance, salicylic acid mediated signaling pathway	3	366	71	51854	0.00819672	0.00136923	5.98638	BnaA03G0391800ZS;BnaA01G0043200ZS;BnaA02G0127500ZS	0.0139941	0.226418	biological_process
GO:0009933	meristem structural organization	3	366	81	51854	0.00819672	0.00156208	5.24732	BnaC01G0069400ZS;BnaA06G0043200ZS;BnaC01G0067100ZS	0.0198456	0.310398	biological_process
GO:0010555	response to mannitol	2	366	31	51854	0.00546448	0.000597832	9.14049	BnaA10G0007700ZS;BnaC09G0008900ZS	0.0201869	0.310398	biological_process
GO:0071446	cellular response to salicylic acid stimulus	2	366	32	51854	0.00546448	0.000617117	8.85485	BnaC07G0014800ZS;BnaC07G0015100ZS	0.0214336	0.310398	biological_process
GO:0005982	starch metabolic process	2	366	32	51854	0.00546448	0.000617117	8.85485	BnaC09G0008900ZS;BnaA10G0163800ZS	0.0214336	0.310398	biological_process
GO:0010438	cellular response to sulfur starvation	2	366	35	51854	0.00546448	0.000674972	8.09586	BnaA08G0313100ZS;BnaA09G0050500ZS	0.0253589	0.310398	biological_process
GO:0009789	positive regulation of abscisic acid-activated signaling pathway	5	366	236	51854	0.0136612	0.00455124	3.00164	BnaA06G0100500ZS;BnaA02G0375000ZS;BnaC02G0327500ZS;BnaA04G0212800ZS;BnaA07G0296400ZS	0.0266683	0.310398	biological_process
GO:0006515	protein quality control for misfolded or incompletely synthesized proteins	2	366	36	51854	0.00546448	0.000694257	7.87098	BnaC05G0136000ZS;BnaC01G0486000ZS	0.0267273	0.310398	biological_process
GO:0006979	response to oxidative stress	12	366	900	51854	0.0327869	0.0173564	1.88903	BnaA01G0032600ZS;BnaA04G0237600ZS;BnaA07G0288800ZS;BnaA01G0407800ZS;BnaC07G0014800ZS;BnaC07G0015100ZS;BnaA04G0265300ZS;BnaA01G0127800ZS;BnaA02G0215900ZS;BnaC09G0034500ZS;BnaC07G0021300ZS;BnaC08G0487800ZS	0.0275887	0.310398	biological_process
GO:0006086	acetyl-CoA biosynthetic process from pyruvate	2	366	37	51854	0.00546448	0.000713542	7.65825	BnaA07G0112400ZS;BnaC08G0043000ZS	0.028125	0.310398	biological_process
GO:0006656	phosphatidylcholine biosynthetic process	2	366	37	51854	0.00546448	0.000713542	7.65825	BnaA05G0316900ZS;BnaC01G0250800ZS	0.028125	0.310398	biological_process
GO:0010366	negative regulation of ethylene biosynthetic process	2	366	37	51854	0.00546448	0.000713542	7.65825	BnaC01G0288400ZS;BnaC02G0274200ZS	0.028125	0.310398	biological_process
GO:0009648	photoperiodism	2	366	38	51854	0.00546448	0.000732827	7.45672	BnaA02G0215900ZS;BnaA01G0032600ZS	0.0295514	0.310398	biological_process
GO:0031408	oxylipin biosynthetic process	3	366	95	51854	0.00819672	0.00183207	4.47403	BnaC07G0014800ZS;BnaC07G0015100ZS;BnaA04G0212800ZS	0.0299744	0.310398	biological_process
GO:0009414	response to water deprivation	15	366	1243	51854	0.0409836	0.0239711	1.70971	BnaA09G0208800ZS;BnaC06G0456800ZS;BnaA02G0212000ZS;BnaC03G0200400ZS;BnaA03G0388100ZS;BnaC03G0449600ZS;BnaC09G0008900ZS;BnaC08G0105600ZS;BnaA06G0016000ZS;BnaA08G0205000ZS;BnaC04G0515500ZS;BnaC02G0033000ZS;BnaA08G0010000ZS;BnaA01G0031500ZS;BnaC01G0431300ZS	0.0322894	0.310398	biological_process
GO:0055072	iron ion homeostasis	4	366	169	51854	0.010929	0.00325915	3.35332	BnaA10G0059400ZS;BnaA09G0700900ZS;BnaA07G0228600ZS;BnaA05G0022000ZS	0.032352	0.310398	biological_process
GO:0042372	phylloquinone biosynthetic process	2	366	40	51854	0.00546448	0.000771397	7.08388	BnaA01G0273200ZS;BnaA02G0212800ZS	0.0324885	0.310398	biological_process
GO:0006629	lipid metabolic process	5	366	250	51854	0.0136612	0.00482123	2.83355	BnaC06G0279500ZS;BnaC07G0014800ZS;BnaC07G0015100ZS;BnaA07G0299900ZS;BnaA02G0127800ZS	0.0329829	0.310398	biological_process
GO:0006833	water transport	2	366	41	51854	0.00546448	0.000790682	6.9111	BnaA04G0236300ZS;BnaC06G0063000ZS	0.0339983	0.310398	biological_process
GO:2000685	positive regulation of cellular response to X-ray	1	366	5	51854	0.00273224	9.64246e-05	28.3355	BnaA07G0288800ZS	0.034798	0.310398	biological_process
GO:0071033	nuclear retention of pre-mRNA at the site of transcription	1	366	5	51854	0.00273224	9.64246e-05	28.3355	BnaA07G0010700ZS	0.034798	0.310398	biological_process
GO:1904975	response to bleomycin	1	366	5	51854	0.00273224	9.64246e-05	28.3355	BnaA07G0288800ZS	0.034798	0.310398	biological_process
GO:0015720	allantoin transport	1	366	5	51854	0.00273224	9.64246e-05	28.3355	BnaC09G0262400ZS	0.034798	0.310398	biological_process
GO:0015857	uracil transport	1	366	5	51854	0.00273224	9.64246e-05	28.3355	BnaC09G0262400ZS	0.034798	0.310398	biological_process
GO:0019285	glycine betaine biosynthetic process from choline	1	366	5	51854	0.00273224	9.64246e-05	28.3355	BnaA03G0513800ZS	0.034798	0.310398	biological_process
GO:0006520	cellular amino acid metabolic process	3	366	101	51854	0.00819672	0.00194778	4.20825	BnaC09G0034500ZS;BnaC01G0508900ZS;BnaA01G0085800ZS	0.0350041	0.310398	biological_process
GO:0042343	indole glucosinolate metabolic process	3	366	102	51854	0.00819672	0.00196706	4.16699	BnaA06G0149700ZS;BnaC02G0305600ZS;BnaA09G0042200ZS	0.0358821	0.310398	biological_process
GO:0006261	DNA-dependent DNA replication	3	366	105	51854	0.00819672	0.00202492	4.04793	BnaA01G0094800ZS;BnaC01G0069400ZS;BnaC01G0067100ZS	0.0385836	0.310398	biological_process
GO:0010233	phloem transport	2	366	45	51854	0.00546448	0.000867821	6.29678	BnaC02G0006300ZS;BnaA10G0119900ZS	0.0403016	0.310398	biological_process
GO:0002237	response to molecule of bacterial origin	4	366	182	51854	0.010929	0.00350985	3.11379	BnaC02G0327500ZS;BnaA02G0239700ZS;BnaA07G0288800ZS;BnaA02G0375000ZS	0.0406874	0.310398	biological_process
GO:0009409	response to cold	16	366	1396	51854	0.0437158	0.0269217	1.62381	BnaA01G0032600ZS;BnaA07G0288800ZS;BnaC05G0460800ZS;BnaA02G0212000ZS;BnaC03G0449600ZS;BnaC07G0161800ZS;BnaA05G0442700ZS;BnaC04G0094000ZS;BnaA10G0007700ZS;BnaC04G0135700ZS;BnaC02G0033000ZS;BnaA02G0212800ZS;BnaA02G0215900ZS;BnaC02G0165600ZS;BnaC02G0382700ZS;BnaA05G0350300ZS	0.0410219	0.310398	biological_process
GO:0071732	cellular response to nitric oxide	3	366	108	51854	0.00819672	0.00208277	3.93549	BnaC07G0014800ZS;BnaC07G0015100ZS;BnaA10G0119900ZS	0.0413859	0.310398	biological_process
GO:0098710	guanine import across plasma membrane	1	366	6	51854	0.00273224	0.000115709	23.6129	BnaA07G0156900ZS	0.0416114	0.310398	biological_process
GO:0051938	L-glutamate import	1	366	6	51854	0.00273224	0.000115709	23.6129	BnaA04G0224300ZS	0.0416114	0.310398	biological_process
GO:0046040	IMP metabolic process	1	366	6	51854	0.00273224	0.000115709	23.6129	BnaA07G0199900ZS	0.0416114	0.310398	biological_process
GO:2000541	positive regulation of protein geranylgeranylation	1	366	6	51854	0.00273224	0.000115709	23.6129	BnaA01G0390300ZS	0.0416114	0.310398	biological_process
GO:0098721	uracil import across plasma membrane	1	366	6	51854	0.00273224	0.000115709	23.6129	BnaA07G0156900ZS	0.0416114	0.310398	biological_process
GO:0097009	energy homeostasis	1	366	6	51854	0.00273224	0.000115709	23.6129	BnaA05G0133000ZS	0.0416114	0.310398	biological_process
GO:0098702	adenine import across plasma membrane	1	366	6	51854	0.00273224	0.000115709	23.6129	BnaA07G0156900ZS	0.0416114	0.310398	biological_process
GO:0035344	hypoxanthine transport	1	366	6	51854	0.00273224	0.000115709	23.6129	BnaA07G0156900ZS	0.0416114	0.310398	biological_process
GO:0042659	regulation of cell fate specification	1	366	6	51854	0.00273224	0.000115709	23.6129	BnaA08G0108000ZS	0.0416114	0.310398	biological_process
GO:0006792	regulation of sulfur utilization	1	366	6	51854	0.00273224	0.000115709	23.6129	BnaA09G0050500ZS	0.0416114	0.310398	biological_process
GO:0009173	pyrimidine ribonucleoside monophosphate metabolic process	1	366	6	51854	0.00273224	0.000115709	23.6129	BnaA02G0377400ZS	0.0416114	0.310398	biological_process
GO:0034755	iron ion transmembrane transport	1	366	6	51854	0.00273224	0.000115709	23.6129	BnaA07G0228600ZS	0.0416114	0.310398	biological_process
GO:0071219	cellular response to molecule of bacterial origin	2	366	46	51854	0.00546448	0.000887106	6.1599	BnaC02G0327500ZS;BnaA02G0375000ZS	0.0419413	0.310398	biological_process
GO:0009116	nucleoside metabolic process	2	366	46	51854	0.00546448	0.000887106	6.1599	BnaC01G0098900ZS;BnaA01G0081600ZS	0.0419413	0.310398	biological_process
GO:0010118	stomatal movement	4	366	185	51854	0.010929	0.00356771	3.0633	BnaA08G0205000ZS;BnaC04G0135700ZS;BnaC04G0515500ZS;BnaA02G0212800ZS	0.0427682	0.310398	biological_process
GO:0010951	negative regulation of endopeptidase activity	2	366	47	51854	0.00546448	0.000906391	6.02883	BnaC03G0196700ZS;BnaC09G0146400ZS	0.0436056	0.310398	biological_process
GO:0009970	cellular response to sulfate starvation	2	366	47	51854	0.00546448	0.000906391	6.02883	BnaA02G0215900ZS;BnaA01G0032600ZS	0.0436056	0.310398	biological_process
GO:0008610	lipid biosynthetic process	2	366	48	51854	0.00546448	0.000925676	5.90323	BnaC01G0357600ZS;BnaC02G0007900ZS	0.0452942	0.310398	biological_process
GO:1902184	negative regulation of shoot apical meristem development	1	366	7	51854	0.00273224	0.000134994	20.2397	BnaC01G0331400ZS	0.0483767	0.310398	biological_process
GO:0043039	tRNA aminoacylation	1	366	7	51854	0.00273224	0.000134994	20.2397	BnaA01G0413600ZS	0.0483767	0.310398	biological_process
GO:0043100	pyrimidine nucleobase salvage	1	366	7	51854	0.00273224	0.000134994	20.2397	BnaC09G0262400ZS	0.0483767	0.310398	biological_process
GO:0006437	tyrosyl-tRNA aminoacylation	1	366	7	51854	0.00273224	0.000134994	20.2397	BnaA01G0413600ZS	0.0483767	0.310398	biological_process
GO:0010966	regulation of phosphate transport	1	366	7	51854	0.00273224	0.000134994	20.2397	BnaA07G0131000ZS	0.0483767	0.310398	biological_process
GO:0080181	lateral root branching	1	366	7	51854	0.00273224	0.000134994	20.2397	BnaC01G0349000ZS	0.0483767	0.310398	biological_process
GO:0006399	tRNA metabolic process	1	366	7	51854	0.00273224	0.000134994	20.2397	BnaA06G0051100ZS	0.0483767	0.310398	biological_process
GO:0051410	detoxification of nitrogen compound	1	366	7	51854	0.00273224	0.000134994	20.2397	BnaA02G0091200ZS	0.0483767	0.310398	biological_process
GO:0009089	lysine biosynthetic process via diaminopimelate	2	366	51	51854	0.00546448	0.000983531	5.55598	BnaA10G0169700ZS;BnaA01G0043200ZS	0.0505011	0.310398	biological_process
GO:0006559	L-phenylalanine catabolic process	2	366	52	51854	0.00546448	0.00100282	5.44914	BnaA04G0237600ZS;BnaA02G0322700ZS	0.0522824	0.310398	biological_process
GO:0009626	plant-type hypersensitive response	6	366	378	51854	0.0163934	0.0072897	2.24885	BnaA02G0375000ZS;BnaC02G0327500ZS;BnaC07G0014800ZS;BnaC07G0015100ZS;BnaC08G0252100ZS;BnaA08G0252400ZS	0.052888	0.310398	biological_process
GO:0051707	response to other organism	3	366	121	51854	0.00819672	0.00233347	3.51267	BnaA10G0284000ZS;BnaC08G0252100ZS;BnaA08G0252400ZS	0.0546667	0.310398	biological_process
GO:0019374	galactolipid metabolic process	1	366	8	51854	0.00273224	0.000154279	17.7097	BnaA02G0085500ZS	0.0550944	0.310398	biological_process
GO:0070179	D-serine biosynthetic process	1	366	8	51854	0.00273224	0.000154279	17.7097	BnaC09G0605000ZS	0.0550944	0.310398	biological_process
GO:0010495	long-distance posttranscriptional gene silencing	1	366	8	51854	0.00273224	0.000154279	17.7097	BnaA09G0130400ZS	0.0550944	0.310398	biological_process
GO:0070574	cadmium ion transmembrane transport	1	366	8	51854	0.00273224	0.000154279	17.7097	BnaA07G0228600ZS	0.0550944	0.310398	biological_process
GO:0031407	oxylipin metabolic process	1	366	8	51854	0.00273224	0.000154279	17.7097	BnaC04G0135700ZS	0.0550944	0.310398	biological_process
GO:0015811	L-cystine transport	1	366	8	51854	0.00273224	0.000154279	17.7097	BnaC05G0415300ZS	0.0550944	0.310398	biological_process
GO:0015840	urea transport	1	366	8	51854	0.00273224	0.000154279	17.7097	BnaA04G0236300ZS	0.0550944	0.310398	biological_process
GO:1902458	positive regulation of stomatal opening	1	366	8	51854	0.00273224	0.000154279	17.7097	BnaA05G0442700ZS	0.0550944	0.310398	biological_process
GO:0051016	barbed-end actin filament capping	1	366	8	51854	0.00273224	0.000154279	17.7097	BnaA03G0298900ZS	0.0550944	0.310398	biological_process
GO:0043617	cellular response to sucrose starvation	1	366	8	51854	0.00273224	0.000154279	17.7097	BnaA01G0388300ZS	0.0550944	0.310398	biological_process
GO:0036258	multivesicular body assembly	1	366	8	51854	0.00273224	0.000154279	17.7097	BnaA09G0700900ZS	0.0550944	0.310398	biological_process
GO:0006127	glycerophosphate shuttle	1	366	8	51854	0.00273224	0.000154279	17.7097	BnaC01G0478100ZS	0.0550944	0.310398	biological_process
GO:0051131	chaperone-mediated protein complex assembly	2	366	54	51854	0.00546448	0.00104139	5.24732	BnaC05G0136000ZS;BnaC01G0486000ZS	0.0559111	0.312212	biological_process
HP2CK/LP2CK-specific
GO:0047341	fucose-1-phosphate guanylyltransferase activity	4	526	5	51099	0.00760456	9.78493e-05	77.7171	BnaA09G0693900ZS;BnaA09G0693700ZS;BnaA09G0693800ZS;BnaA09G0694000ZS	5.50536e-08	1.25522e-05	molecular_function
GO:0050201	fucokinase activity	4	526	5	51099	0.00760456	9.78493e-05	77.7171	BnaA09G0693900ZS;BnaA09G0693700ZS;BnaA09G0693800ZS;BnaA09G0694000ZS	5.50536e-08	1.25522e-05	molecular_function
GO:0016168	chlorophyll binding	7	526	113	51099	0.013308	0.00221139	6.01792	BnaA03G0165600ZS;BnaC04G0124900ZS;BnaC05G0507600ZS;BnaA02G0004400ZS;BnaC03G0660800ZS;BnaC05G0256200ZS;BnaC09G0025500ZS	0.000177615	0.0269975	molecular_function
GO:0005085	guanyl-nucleotide exchange factor activity	6	526	99	51099	0.0114068	0.00193742	5.88766	BnaC01G0503100ZS;BnaA01G0348600ZS;BnaA01G0415000ZS;BnaC02G0094700ZS;BnaC05G0567800ZS;Bnascaffold0027G0043000ZS	0.000577505	0.0571769	molecular_function
GO:0031491	nucleosome binding	4	526	41	51099	0.00760456	0.000802364	9.4777	BnaC02G0089000ZS;BnaA01G0392200ZS;BnaC09G0300400ZS;BnaA02G0075300ZS	0.000831355	0.0571769	molecular_function
GO:0009881	photoreceptor activity	5	526	72	51099	0.0095057	0.00140903	6.74628	BnaC01G0503100ZS;BnaA01G0348600ZS;BnaA01G0415000ZS;BnaC05G0567800ZS;BnaC09G0056600ZS	0.000899876	0.0571769	molecular_function
GO:0004045	aminoacyl-tRNA hydrolase activity	3	526	19	51099	0.00570342	0.000371827	15.3389	BnaA10G0198300ZS;BnaA09G0697200ZS;BnaA01G0411200ZS	0.000929485	0.0571769	molecular_function
GO:0051537	2 iron, 2 sulfur cluster binding	8	526	195	51099	0.0152091	0.00381612	3.98549	BnaA07G0174400ZS;BnaA01G0275500ZS;BnaC03G0061500ZS;BnaC04G0416200ZS;BnaC02G0055500ZS;BnaA09G0708100ZS;BnaC03G0061400ZS;BnaC01G0192400ZS	0.0010031	0.0571769	molecular_function
GO:0005092	GDP-dissociation inhibitor activity	2	526	6	51099	0.00380228	0.000117419	32.3821	BnaA01G0390500ZS;BnaA01G0390400ZS	0.00154354	0.078206	molecular_function
GO:0004743	pyruvate kinase activity	4	526	61	51099	0.00760456	0.00119376	6.37025	BnaA02G0142800ZS;BnaC04G0287400ZS;BnaA10G0095200ZS;BnaA10G0095100ZS	0.00364512	0.151107	molecular_function
GO:0030955	potassium ion binding	4	526	61	51099	0.00760456	0.00119376	6.37025	BnaA02G0142800ZS;BnaC04G0287400ZS;BnaA10G0095200ZS;BnaA10G0095100ZS	0.00364512	0.151107	molecular_function
GO:0008121	ubiquinol-cytochrome-c reductase activity	3	526	32	51099	0.00570342	0.000626235	9.10747	BnaC03G0061400ZS;BnaC03G0061500ZS;BnaC02G0055500ZS	0.00430905	0.158052	molecular_function
GO:0009019	tRNA (guanine-N1-)-methyltransferase activity	2	526	10	51099	0.00380228	0.000195699	19.4293	BnaA06G0414600ZS;BnaA08G0238900ZS	0.00450586	0.158052	molecular_function
GO:0010242	oxygen evolving activity	2	526	11	51099	0.00380228	0.000215268	17.663	BnaC08G0310300ZS;BnaA01G0210500ZS	0.00546977	0.166281	molecular_function
GO:0004452	isopentenyl-diphosphate delta-isomerase activity	2	526	11	51099	0.00380228	0.000215268	17.663	BnaC01G0502500ZS;BnaC01G0179800ZS	0.00546977	0.166281	molecular_function
GO:0004640	phosphoribosylanthranilate isomerase activity	2	526	12	51099	0.00380228	0.000234838	16.1911	BnaA02G0272700ZS;BnaC02G0021200ZS	0.00651919	0.179657	molecular_function
GO:0045735	nutrient reservoir activity	7	526	212	51099	0.013308	0.00414881	3.20766	BnaA03G0507900ZS;BnaA09G0411800ZS;BnaA04G0132500ZS;BnaC08G0128400ZS;BnaA09G0700200ZS;BnaC02G0138300ZS;BnaA03G0108300ZS	0.00669774	0.179657	molecular_function
GO:0016887	ATPase activity	16	526	784	51099	0.0304183	0.0153428	1.98258	BnaC02G0025000ZS;BnaC02G0089000ZS;BnaC03G0137400ZS;BnaC01G0479700ZS;BnaC01G0295100ZS;BnaA01G0190500ZS;BnaC03G0493600ZS;BnaA06G0376400ZS;BnaA01G0411000ZS;BnaC08G0527700ZS;BnaA09G0663100ZS;BnaA02G0075300ZS;BnaA01G0392200ZS;BnaA09G0697000ZS;BnaA02G0071500ZS;BnaA09G0697400ZS	0.00805486	0.204056	molecular_function
GO:0016407	acetyltransferase activity	3	526	42	51099	0.00570342	0.000821934	6.93903	BnaC02G0539800ZS;BnaC02G0539700ZS;BnaC01G0489400ZS	0.009246	0.221904	molecular_function
GO:0016174	NAD(P)H oxidase activity	2	526	17	51099	0.00380228	0.000332688	11.429	BnaA09G0663000ZS;BnaA05G0154700ZS	0.0129851	0.281962	molecular_function
GO:0000030	mannosyltransferase activity	2	526	17	51099	0.00380228	0.000332688	11.429	BnaC02G0065300ZS;BnaA09G0698400ZS	0.0129851	0.281962	molecular_function
GO:0015020	glucuronosyltransferase activity	4	526	92	51099	0.00760456	0.00180043	4.22376	BnaC02G0088000ZS;BnaA04G0111900ZS;BnaA02G0231100ZS;BnaC02G0066500ZS	0.0152309	0.315695	molecular_function
GO:0000293	ferric-chelate reductase activity	2	526	19	51099	0.00380228	0.000371827	10.2259	BnaA09G0002800ZS;BnaA10G0004200ZS	0.0161073	0.319345	molecular_function
GO:0004634	phosphopyruvate hydratase activity	2	526	20	51099	0.00380228	0.000391397	9.71464	BnaC01G0458300ZS;BnaC04G0351400ZS	0.0177764	0.337752	molecular_function
GO:0003746	translation elongation factor activity	5	526	154	51099	0.0095057	0.00301376	3.1541	BnaC03G0096000ZS;BnaC02G0119800ZS;BnaC02G0094900ZS;BnaC02G0019300ZS;BnaC01G0341400ZS	0.0220136	0.39176	molecular_function
GO:0008559	xenobiotic transmembrane transporting ATPase activity	3	526	59	51099	0.00570342	0.00115462	4.93965	BnaA01G0362400ZS;BnaC01G0452500ZS;BnaC01G0454700ZS	0.023042	0.39176	molecular_function
GO:0035614	snRNA stem-loop binding	2	526	23	51099	0.00380228	0.000450107	8.44751	BnaC07G0189700ZS;BnaA06G0150800ZS	0.0231963	0.39176	molecular_function
GO:0009383	rRNA (cytosine-C5-)-methyltransferase activity	2	526	25	51099	0.00380228	0.000489246	7.77171	BnaA02G0306800ZS;BnaC08G0181400ZS	0.0271376	0.395652	molecular_function
GO:0034513	box H/ACA snoRNA binding	2	526	25	51099	0.00380228	0.000489246	7.77171	BnaC02G0086100ZS;BnaA02G0073100ZS	0.0271376	0.395652	molecular_function
GO:0005267	potassium channel activity	2	526	26	51099	0.00380228	0.000508816	7.4728	BnaC01G0511200ZS;BnaA06G0156900ZS	0.0292021	0.395652	molecular_function
GO:0042803	protein homodimerization activity	15	526	845	51099	0.0285171	0.0165365	1.72449	BnaA10G0223600ZS;BnaC01G0503100ZS;BnaA01G0348600ZS;BnaC09G0528700ZS;Bnascaffold2543G0000100ZS;BnaA01G0420800ZS;BnaA07G0351000ZS;BnaA01G0415000ZS;BnaA09G0701500ZS;BnaC01G0489000ZS;BnaC05G0567800ZS;BnaC02G0011400ZS;BnaA03G0124100ZS;BnaC03G0232300ZS;BnaA09G0692200ZS	0.0305738	0.395652	molecular_function
GO:0035197	siRNA binding	2	526	28	51099	0.00380228	0.000547956	6.93903	BnaC04G0501800ZS;BnaA09G0411300ZS	0.0335112	0.395652	molecular_function
GO:0000981	DNA-binding transcription factor activity, RNA polymerase II-specific	2	526	29	51099	0.00380228	0.000567526	6.69975	BnaC02G0010200ZS;BnaA04G0231600ZS	0.0357529	0.395652	molecular_function
GO:0005471	ATP:ADP antiporter activity	2	526	29	51099	0.00380228	0.000567526	6.69975	BnaC02G0056100ZS;BnaC02G0080000ZS	0.0357529	0.395652	molecular_function
GO:0000149	SNARE binding	5	526	176	51099	0.0095057	0.00344429	2.75984	BnaA03G0094900ZS;BnaC04G0096400ZS;BnaC02G0086700ZS;Bnascaffold0025G0033300ZS;BnaC02G0076600ZS	0.0361557	0.395652	molecular_function
GO:0004602	glutathione peroxidase activity	2	526	30	51099	0.00380228	0.000587096	6.47643	BnaA09G0015300ZS;BnaA09G0721600ZS	0.0380509	0.395652	molecular_function
GO:0008266	poly(U) RNA binding	4	526	129	51099	0.00760456	0.00252451	3.01229	BnaC08G0310300ZS;BnaC02G0321200ZS;BnaA09G0587000ZS;BnaA01G0210500ZS	0.0448173	0.395652	molecular_function
GO:0016151	nickel cation binding	2	526	34	51099	0.00380228	0.000665375	5.71449	BnaC06G0131600ZS;BnaA09G0564100ZS	0.0477777	0.395652	molecular_function
GO:0003978	UDP-glucose 4-epimerase activity	2	526	35	51099	0.00380228	0.000684945	5.55122	BnaC01G0173700ZS;BnaC09G0139600ZS	0.0503365	0.395652	molecular_function
GO:0016776	phosphotransferase activity, phosphate group as acceptor	1	526	5	51099	0.00190114	9.78493e-05	19.4293	BnaC01G0496600ZS	0.0504219	0.395652	molecular_function
GO:0005272	sodium channel activity	1	526	5	51099	0.00190114	9.78493e-05	19.4293	BnaC01G0511200ZS	0.0504219	0.395652	molecular_function
GO:0052861	glucan endo-1,3-beta-glucanase activity, C-3 substituted reducing group	1	526	5	51099	0.00190114	9.78493e-05	19.4293	BnaA02G0061700ZS	0.0504219	0.395652	molecular_function
GO:0050525	cutinase activity	1	526	5	51099	0.00190114	9.78493e-05	19.4293	BnaC03G0775100ZS	0.0504219	0.395652	molecular_function
GO:0016209	antioxidant activity	1	526	5	51099	0.00190114	9.78493e-05	19.4293	BnaA05G0081000ZS	0.0504219	0.395652	molecular_function
GO:0052862	glucan endo-1,4-beta-glucanase activity, C-3 substituted reducing group	1	526	5	51099	0.00190114	9.78493e-05	19.4293	BnaA02G0061700ZS	0.0504219	0.395652	molecular_function
GO:0042900	arabinose transmembrane transporter activity	1	526	5	51099	0.00190114	9.78493e-05	19.4293	BnaC03G0328100ZS	0.0504219	0.395652	molecular_function
GO:0010486	manganese:proton antiporter activity	1	526	5	51099	0.00190114	9.78493e-05	19.4293	BnaA05G0066200ZS	0.0504219	0.395652	molecular_function
GO:0003689	DNA clamp loader activity	1	526	5	51099	0.00190114	9.78493e-05	19.4293	BnaC02G0108100ZS	0.0504219	0.395652	molecular_function
GO:0000287	magnesium ion binding	10	526	534	51099	0.0190114	0.0104503	1.81922	BnaA02G0142800ZS;BnaC04G0351400ZS;BnaC04G0287400ZS;BnaC06G0227400ZS;BnaC02G0088600ZS;BnaC01G0458300ZS;BnaA09G0692600ZS;BnaA10G0095200ZS;BnaA10G0095100ZS;BnaC05G0341300ZS	0.0517343	0.395652	molecular_function
GO:0016279	protein-lysine N-methyltransferase activity	2	526	36	51099	0.00380228	0.000704515	5.39702	BnaC02G0079100ZS;BnaA09G0697100ZS	0.0529435	0.395652	molecular_function
GO:0009522	photosystem I	8	547	96	56777	0.0146252	0.00169083	8.64976	BnaA03G0165600ZS;BnaC04G0124900ZS;BnaC05G0507600ZS;BnaA02G0004400ZS;BnaC03G0660800ZS;BnaC05G0256200ZS;BnaC09G0025500ZS;BnaC03G0457600ZS	4.45018e-06	0.000881135	cellular_component
GO:0009523	photosystem II	8	547	115	56777	0.0146252	0.00202547	7.22067	BnaA03G0165600ZS;BnaC04G0124900ZS;BnaC05G0507600ZS;BnaA02G0004400ZS;BnaC03G0660800ZS;BnaC05G0256200ZS;BnaC09G0025500ZS;BnaC03G0457600ZS	1.69242e-05	0.0016755	cellular_component
GO:0016589	NURF complex	3	547	10	56777	0.00548446	0.000176128	31.1391	BnaC02G0089000ZS;BnaA01G0392200ZS;BnaA02G0075300ZS	0.000101477	0.00669749	cellular_component
GO:0009507	chloroplast	90	547	6601	56777	0.164534	0.116262	1.4152	BnaA03G0379000ZS;BnaA08G0229900ZS;BnaC03G0813100ZS;BnaC01G0458300ZS;BnaC04G0589400ZS;BnaA08G0023300ZS;BnaC02G0321200ZS;BnaC09G0361700ZS;BnaC05G0256200ZS;BnaA09G0059500ZS;BnaA03G0523500ZS;BnaA09G0692200ZS;BnaC02G0025000ZS;BnaC01G0452400ZS;BnaC01G0502000ZS;BnaC01G0479500ZS;BnaC01G0032600ZS;BnaC01G0496600ZS;BnaA01G0044400ZS;BnaA10G0095100ZS;BnaC06G0150500ZS;BnaA03G0456300ZS;BnaC05G0507600ZS;BnaA02G0…	0.00045868	0.0227047	cellular_component
GO:0005829	cytosol	102	547	7920	56777	0.186472	0.139493	1.33678	BnaA02G0073300ZS;BnaA03G0053000ZS;BnaC08G0391400ZS;BnaA01G0390500ZS;BnaA08G0229900ZS;BnaA01G0390400ZS;BnaC01G0458300ZS;BnaA09G0693000ZS;BnaA09G0692600ZS;BnaC02G0022500ZS;BnaA01G0348600ZS;BnaA08G0023300ZS;BnaC01G0448900ZS;BnaA09G0697100ZS;BnaA09G0059500ZS;BnaA09G0587000ZS;BnaC02G0106700ZS;BnaC02G0085800ZS;BnaA04G0159500ZS;BnaC03G0000600ZS;BnaA10G0138300ZS;BnaC01G0496600ZS;BnaC08G0339900ZS;BnaC01G0…	0.00129133	0.0510906	cellular_component
GO:0005853	eukaryotic translation elongation factor 1 complex	3	547	24	56777	0.00548446	0.000422706	12.9746	BnaC02G0094900ZS;BnaC03G0096000ZS;BnaC01G0341400ZS	0.0015482	0.0510906	cellular_component
GO:0016020	membrane	53	547	3764	56777	0.0968921	0.0662945	1.46154	BnaC04G0068000ZS;BnaC02G0056100ZS;BnaA01G0362400ZS;BnaA03G0456300ZS;BnaC05G0507600ZS;BnaA02G0004400ZS;BnaC01G0458300ZS;BnaA03G0228300ZS;BnaA07G0091700ZS;BnaA09G0682200ZS;BnaA09G0708600ZS;BnaC04G0351400ZS;BnaA09G0695700ZS;BnaC01G0491000ZS;BnaC07G0490900ZS;BnaC01G0454700ZS;BnaC02G0088000ZS;BnaC04G0605400ZS;BnaC01G0489000ZS;BnaA09G0698200ZS;BnaA09G0663100ZS;BnaC05G0304300ZS;BnaC02G0067400ZS;BnaA09G0…	0.00386361	0.109285	cellular_component
GO:0005739	mitochondrion	56	547	4080	56777	0.102377	0.0718601	1.42467	BnaC02G0056100ZS;BnaA07G0387400ZS;BnaC01G0295100ZS;BnaA03G0379000ZS;BnaA08G0229900ZS;BnaA02G0077600ZS;BnaC01G0458300ZS;BnaA09G0694600ZS;BnaC02G0007000ZS;BnaA09G0708000ZS;BnaC03G0400500ZS;BnaA09G0697200ZS;BnaC09G0056600ZS;BnaC02G0482300ZS;BnaA07G0174400ZS;BnaC04G0351400ZS;BnaC01G0500200ZS;BnaC03G0061500ZS;BnaC05G0441900ZS;BnaC04G0416200ZS;BnaA01G0411000ZS;BnaC01G0489000ZS;BnaA01G0411200ZS;BnaA09G0…	0.00507165	0.115245	cellular_component
GO:0005759	mitochondrial matrix	10	547	393	56777	0.0182815	0.00692182	2.64115	BnaC01G0489400ZS;BnaA08G0238900ZS;BnaC06G0179700ZS;BnaC04G0416200ZS;BnaC02G0319500ZS;BnaC05G0343900ZS;BnaA09G0694600ZS;BnaA05G0033900ZS;BnaA09G0269900ZS;BnaA06G0174200ZS	0.0052384	0.115245	cellular_component
GO:0016602	CCAAT-binding factor complex	3	547	42	56777	0.00548446	0.000739736	7.41408	BnaA09G0616800ZS;BnaC06G0394000ZS;BnaA07G0257900ZS	0.00772644	0.118415	cellular_component
GO:0009898	cytoplasmic side of plasma membrane	3	547	44	56777	0.00548446	0.000774962	7.07707	BnaC02G0138300ZS;BnaA03G0108300ZS;BnaC02G0025100ZS	0.00878846	0.118415	cellular_component
GO:0005750	mitochondrial respiratory chain complex III	3	547	46	56777	0.00548446	0.000810187	6.76937	BnaC03G0061400ZS;BnaC03G0061500ZS;BnaC02G0055500ZS	0.00993178	0.118415	cellular_component
GO:0005740	mitochondrial envelope	3	547	46	56777	0.00548446	0.000810187	6.76937	BnaC01G0458300ZS;BnaC02G0056100ZS;BnaC04G0351400ZS	0.00993178	0.118415	cellular_component
GO:0009707	chloroplast outer membrane	6	547	188	56777	0.0109689	0.0033112	3.31267	BnaC02G0107900ZS;BnaC01G0489000ZS;BnaA08G0250500ZS;BnaC09G0533600ZS;BnaC02G0107800ZS;BnaA09G0692200ZS	0.0101307	0.118415	cellular_component
GO:0005968	Rab-protein geranylgeranyltransferase complex	2	547	16	56777	0.00365631	0.000281804	12.9746	BnaA01G0390500ZS;BnaA01G0390400ZS	0.010167	0.118415	cellular_component
GO:0034663	endoplasmic reticulum chaperone complex	2	547	16	56777	0.00365631	0.000281804	12.9746	BnaA09G0663100ZS;BnaC08G0527700ZS	0.010167	0.118415	cellular_component
GO:0030140	trans-Golgi network transport vesicle	2	547	16	56777	0.00365631	0.000281804	12.9746	BnaC02G0076600ZS;BnaA03G0053000ZS	0.010167	0.118415	cellular_component
GO:0010287	plastoglobule	7	547	266	56777	0.0127971	0.004685	2.7315	BnaC08G0310300ZS;BnaA03G0182000ZS;BnaA03G0193800ZS;BnaA01G0210500ZS;BnaC05G0507600ZS;BnaA02G0004400ZS;BnaC09G0025500ZS	0.0152699	0.163554	cellular_component
GO:0000015	phosphopyruvate hydratase complex	2	547	20	56777	0.00365631	0.000352255	10.3797	BnaC01G0458300ZS;BnaC04G0351400ZS	0.0156946	0.163554	cellular_component
GO:0010330	cellulose synthase complex	2	547	21	56777	0.00365631	0.000369868	9.88544	BnaC02G0080600ZS;BnaC02G0080400ZS	0.0172372	0.167044	cellular_component
GO:0009514	glyoxysome	3	547	57	56777	0.00548446	0.00100393	5.463	BnaA06G0275500ZS;BnaC02G0014000ZS;BnaC04G0266000ZS	0.0177167	0.167044	cellular_component
GO:0005730	nucleolus	28	547	1908	56777	0.0511883	0.0336052	1.52323	BnaA03G0097300ZS;BnaA01G0251300ZS;BnaA03G0091000ZS;BnaC03G0400500ZS;BnaA06G0414600ZS;BnaA09G0642900ZS;BnaC02G0122600ZS;BnaC01G0448900ZS;BnaC01G0479700ZS;BnaC09G0361700ZS;BnaA02G0034500ZS;BnaC02G0067400ZS;BnaA02G0041000ZS;BnaC02G0023700ZS;BnaC06G0097800ZS;BnaC04G0501800ZS;BnaC02G0069400ZS;BnaA03G0224500ZS;BnaC08G0181400ZS;BnaC09G0300400ZS;BnaC02G0000800ZS;BnaC02G0086100ZS;BnaC03G0266500ZS;BnaC08G0…	0.0195011	0.17551	cellular_component
GO:0005719	nuclear euchromatin	2	547	25	56777	0.00365631	0.000440319	8.30377	BnaC04G0501800ZS;BnaC09G0300400ZS	0.0240105	0.202776	cellular_component
GO:0009535	chloroplast thylakoid membrane	20	547	1277	56777	0.0365631	0.0224915	1.62564	BnaC05G0507600ZS;BnaC03G0813100ZS;BnaA02G0004400ZS;BnaC09G0025500ZS;BnaC03G0726900ZS;BnaC02G0321200ZS;BnaA01G0210500ZS;BnaC05G0256200ZS;BnaA02G0190600ZS;BnaC03G0457600ZS;BnaC08G0310300ZS;BnaA03G0182000ZS;BnaC04G0124900ZS;BnaC01G0032600ZS;BnaA03G0165600ZS;BnaA01G0268500ZS;BnaC02G0086100ZS;BnaA03G0193800ZS;BnaC03G0660800ZS;BnaA02G0073100ZS	0.0245789	0.202776	cellular_component
GO:0031201	SNARE complex	5	547	192	56777	0.00914077	0.00338165	2.70305	BnaA03G0094900ZS;BnaC04G0096400ZS;BnaC02G0086700ZS;Bnascaffold0025G0033300ZS;BnaC02G0076600ZS	0.0390399	0.309196	cellular_component
GO:0031429	box H/ACA snoRNP complex	2	547	34	56777	0.00365631	0.000598834	6.10571	BnaC02G0086100ZS;BnaA02G0073100ZS	0.0424323	0.318926	cellular_component
GO:0005851	eukaryotic translation initiation factor 2B complex	2	547	35	56777	0.00365631	0.000616447	5.93126	BnaC02G0094700ZS;Bnascaffold0027G0043000ZS	0.0447234	0.318926	cellular_component
GO:0009706	chloroplast inner membrane	6	547	266	56777	0.0109689	0.004685	2.34129	BnaA10G0203000ZS;BnaC03G0062600ZS;BnaC02G0088600ZS;BnaA08G0250500ZS;BnaC02G0081200ZS;BnaC01G0192400ZS	0.0451007	0.318926	cellular_component
GO:0010319	stromule	4	547	142	56777	0.00731261	0.00250101	2.92386	BnaA03G0193800ZS;BnaC02G0321200ZS;BnaA03G0124100ZS;BnaC04G0266000ZS	0.0491084	0.326295	cellular_component
GO:0005815	microtubule organizing center	2	547	37	56777	0.00365631	0.000651672	5.61065	BnaC01G0448900ZS;BnaA02G0400800ZS	0.0494387	0.326295	cellular_component
GO:0005737	cytoplasm	97	547	8599	56777	0.177331	0.151452	1.17087	BnaA01G0390500ZS;BnaA01G0390400ZS;BnaC01G0458300ZS;BnaC04G0589400ZS;BnaA09G0692600ZS;BnaA09G0642900ZS;BnaC02G0023000ZS;BnaC01G0448900ZS;BnaC09G0361700ZS;BnaA09G0708100ZS;BnaA09G0018500ZS;BnaA09G0059500ZS;BnaA09G0587000ZS;BnaC03G0137400ZS;BnaA07G0019400ZS;BnaC03G0000600ZS;BnaC02G0016200ZS;BnaC02G0119800ZS;BnaA09G0493900ZS;BnaA06G0278500ZS;BnaA10G0095100ZS;BnaC02G0010200ZS;BnaC05G0528300ZS;BnaA10G0…	0.0530816	0.339037	cellular_component
GO:0000325	plant-type vacuole	5	547	213	56777	0.00914077	0.00375152	2.43655	BnaC01G0452500ZS;BnaA01G0362400ZS;BnaC01G0454700ZS;BnaC07G0066500ZS;BnaC08G0128400ZS	0.0562329	0.347941	cellular_component
GO:0042352	GDP-L-fucose salvage	4	545	5	51854	0.00733945	9.64246e-05	76.116	BnaA09G0693900ZS;BnaA09G0693700ZS;BnaA09G0693800ZS;BnaA09G0694000ZS	5.98474e-08	4.85961e-05	biological_process
GO:0018298	protein-chromophore linkage	12	545	202	51854	0.0220183	0.00389555	5.65218	BnaA03G0165600ZS;BnaC01G0503100ZS;BnaA01G0348600ZS;BnaC05G0567800ZS;BnaC04G0124900ZS;BnaA01G0415000ZS;BnaC05G0507600ZS;BnaA02G0004400ZS;BnaC03G0660800ZS;BnaC05G0256200ZS;BnaC09G0025500ZS;BnaC09G0056600ZS	1.83065e-06	0.000743243	biological_process
GO:0009416	response to light stimulus	18	545	624	51854	0.0330275	0.0120338	2.74457	BnaC02G0084200ZS;BnaC04G0351400ZS;BnaC03G0114800ZS;BnaC02G0341200ZS;BnaA09G0564100ZS;BnaA01G0414500ZS;BnaA03G0193800ZS;BnaC02G0319500ZS;BnaC04G0266000ZS;BnaC05G0507600ZS;BnaA02G0004400ZS;BnaC03G0660800ZS;BnaC01G0458300ZS;BnaC02G0088600ZS;BnaC05G0256200ZS;BnaC09G0025500ZS;BnaC02G0138300ZS;BnaA03G0108300ZS	0.000135239	0.0366046	biological_process
GO:0030433	ubiquitin-dependent ERAD pathway	9	545	198	51854	0.0165138	0.00381841	4.32477	BnaA09G0698400ZS;BnaC01G0479700ZS;BnaC01G0060500ZS;BnaC08G0014400ZS;BnaA09G0663100ZS;BnaC05G0523800ZS;BnaC08G0527700ZS;BnaC08G0014500ZS;BnaA09G0697200ZS	0.000272316	0.0552802	biological_process
GO:1901002	positive regulation of response to salt stress	5	545	60	51854	0.00917431	0.00115709	7.92875	BnaC07G0058300ZS;BnaC02G0023200ZS;BnaA07G0032200ZS;BnaC02G0138300ZS;BnaA03G0108300ZS	0.000427197	0.0624368	biological_process
GO:0010112	regulation of systemic acquired resistance	5	545	61	51854	0.00917431	0.00117638	7.79877	BnaA10G0223600ZS;BnaC09G0528700ZS;BnaC06G0401500ZS;BnaA05G0119300ZS;BnaC02G0054500ZS	0.000461356	0.0624368	biological_process
GO:0010286	heat acclimation	8	545	196	51854	0.0146789	0.00377984	3.88347	BnaA03G0082100ZS;BnaC02G0138300ZS;BnaA08G0154200ZS;BnaA02G0034500ZS;BnaC02G0106700ZS;BnaA04G0263200ZS;BnaA08G0154300ZS;BnaA03G0108300ZS	0.00118331	0.0944619	biological_process
GO:0009768	photosynthesis, light harvesting in photosystem I	5	545	75	51854	0.00917431	0.00144637	6.343	BnaC05G0507600ZS;BnaA02G0004400ZS;BnaC03G0660800ZS;BnaC05G0256200ZS;BnaC09G0025500ZS	0.00118695	0.0944619	biological_process
GO:0010431	seed maturation	6	545	112	51854	0.0110092	0.00215991	5.09705	BnaA02G0142800ZS;BnaC01G0295100ZS;BnaA10G0095200ZS;BnaA10G0095100ZS;BnaC02G0138300ZS;BnaA03G0108300ZS	0.00122623	0.0944619	biological_process
GO:0080006	internode patterning	2	545	6	51854	0.00366972	0.000115709	31.715	BnaC02G0004200ZS;BnaA02G0006700ZS	0.00160833	0.0944619	biological_process
GO:0048457	floral whorl morphogenesis	2	545	6	51854	0.00366972	0.000115709	31.715	BnaC02G0004200ZS;BnaA02G0006700ZS	0.00160833	0.0944619	biological_process
GO:2000541	positive regulation of protein geranylgeranylation	2	545	6	51854	0.00366972	0.000115709	31.715	BnaA01G0390500ZS;BnaA01G0390400ZS	0.00160833	0.0944619	biological_process
GO:0010400	rhamnogalacturonan I side chain metabolic process	2	545	6	51854	0.00366972	0.000115709	31.715	BnaC02G0080600ZS;BnaC02G0080400ZS	0.00160833	0.0944619	biological_process
GO:0032869	cellular response to insulin stimulus	4	545	48	51854	0.00733945	0.000925676	7.92875	BnaA02G0142800ZS;BnaC04G0287400ZS;BnaA10G0095200ZS;BnaA10G0095100ZS	0.00162865	0.0944619	biological_process
GO:1900036	positive regulation of cellular response to heat	3	545	25	51854	0.00550459	0.000482123	11.4174	BnaC02G0089000ZS;BnaA01G0392200ZS;BnaA02G0075300ZS	0.00223569	0.121025	biological_process
GO:0006633	fatty acid biosynthetic process	9	545	277	51854	0.0165138	0.00534192	3.09135	BnaA02G0142800ZS;BnaC01G0185600ZS;BnaC01G0489400ZS;BnaC06G0150500ZS;BnaC02G0124500ZS;BnaC01G0254000ZS;BnaC02G0106800ZS;BnaA10G0095200ZS;BnaA10G0095100ZS	0.00286283	0.130974	biological_process
GO:0015688	iron chelate transport	2	545	8	51854	0.00366972	0.000154279	23.7862	BnaA09G0002800ZS;BnaA10G0004200ZS	0.00296061	0.130974	biological_process
GO:0009650	UV protection	2	545	8	51854	0.00366972	0.000154279	23.7862	BnaA04G0271900ZS;BnaC04G0589400ZS	0.00296061	0.130974	biological_process
GO:0032543	mitochondrial translation	5	545	93	51854	0.00917431	0.0017935	5.11532	BnaA10G0198300ZS;BnaA07G0387400ZS;BnaA09G0669000ZS;BnaA03G0379000ZS;BnaA01G0411200ZS	0.00306466	0.130974	biological_process
GO:0002183	cytoplasmic translational initiation	4	545	59	51854	0.00733945	0.00113781	6.45051	BnaC02G0094700ZS;BnaA10G0067100ZS;BnaC08G0481000ZS;Bnascaffold0027G0043000ZS	0.00347944	0.139519	biological_process
GO:0000454	snoRNA guided rRNA pseudouridine synthesis	2	545	9	51854	0.00366972	0.000173564	21.1433	BnaC02G0086100ZS;BnaA02G0073100ZS	0.00378006	0.139519	biological_process
GO:0046967	cytosol to ER transport	2	545	9	51854	0.00366972	0.000173564	21.1433	BnaC02G0107900ZS;BnaC02G0107800ZS	0.00378006	0.139519	biological_process
GO:0030644	cellular chloride ion homeostasis	2	545	10	51854	0.00366972	0.000192849	19.029	BnaC02G0138300ZS;BnaA03G0108300ZS	0.00469229	0.158756	biological_process
GO:0002939	tRNA N1-guanine methylation	2	545	10	51854	0.00366972	0.000192849	19.029	BnaA06G0414600ZS;BnaA08G0238900ZS	0.00469229	0.158756	biological_process
GO:0009765	photosynthesis, light harvesting	2	545	11	51854	0.00366972	0.000212134	17.2991	BnaA03G0165600ZS;BnaC04G0124900ZS	0.00569526	0.17391	biological_process
GO:0009240	isopentenyl diphosphate biosynthetic process	2	545	11	51854	0.00366972	0.000212134	17.2991	BnaC01G0502500ZS;BnaC01G0179800ZS	0.00569526	0.17391	biological_process
GO:0009649	entrainment of circadian clock	4	545	68	51854	0.00733945	0.00131137	5.59676	BnaC01G0503100ZS;BnaA01G0348600ZS;BnaA01G0415000ZS;BnaC05G0567800ZS	0.00578272	0.17391	biological_process
GO:0010188	response to microbial phytotoxin	3	545	36	51854	0.00550459	0.000694257	7.92875	BnaA03G0473900ZS;BnaC02G0466100ZS;BnaC08G0064200ZS	0.00637259	0.184805	biological_process
GO:0016584	nucleosome positioning	3	545	37	51854	0.00550459	0.000713542	7.71446	BnaC02G0089000ZS;BnaA01G0392200ZS;BnaA02G0075300ZS	0.00688146	0.192681	biological_process
GO:0042538	hyperosmotic salinity response	8	545	268	51854	0.0146789	0.00516836	2.84015	BnaA03G0473900ZS;Bnascaffold0026G0060100ZS;BnaC03G0114800ZS;BnaC08G0014400ZS;BnaC02G0046300ZS;BnaC08G0014500ZS;BnaC02G0138300ZS;BnaA03G0108300ZS	0.0078683	0.195999	biological_process
GO:0009450	gamma-aminobutyric acid catabolic process	2	545	13	51854	0.00366972	0.000250704	14.6377	BnaC03G0493100ZS;BnaC02G0319500ZS	0.00796546	0.195999	biological_process
GO:0006540	glutamate decarboxylation to succinate	2	545	13	51854	0.00366972	0.000250704	14.6377	BnaC03G0493100ZS;BnaC02G0319500ZS	0.00796546	0.195999	biological_process
GO:1905393	plant organ formation	2	545	13	51854	0.00366972	0.000250704	14.6377	BnaC02G0004200ZS;BnaA02G0006700ZS	0.00796546	0.195999	biological_process
GO:0009958	positive gravitropism	6	545	166	51854	0.0110092	0.0032013	3.43897	BnaC07G0188000ZS;BnaC09G0151300ZS;BnaA02G0400800ZS;BnaA07G0091700ZS;Bnascaffold0026G0050900ZS;BnaC03G0065700ZS	0.00848942	0.197966	biological_process
GO:0031167	rRNA methylation	4	545	76	51854	0.00733945	0.00146565	5.00763	BnaA09G0696800ZS;BnaA02G0306800ZS;BnaC08G0181400ZS;BnaA02G0041000ZS	0.00853303	0.197966	biological_process
GO:0010207	photosystem II assembly	3	545	41	51854	0.00550459	0.000790682	6.96183	BnaC08G0310300ZS;BnaA01G0210500ZS;BnaC01G0032600ZS	0.0091538	0.200889	biological_process
GO:0043044	ATP-dependent chromatin remodeling	3	545	41	51854	0.00550459	0.000790682	6.96183	BnaC02G0089000ZS;BnaA01G0392200ZS;BnaA02G0075300ZS	0.0091538	0.200889	biological_process
GO:0005975	carbohydrate metabolic process	18	545	920	51854	0.0330275	0.0177421	1.86153	BnaC06G0231300ZS;BnaC02G0539700ZS;Bnascaffold2543G0000100ZS;BnaA09G0693800ZS;BnaA01G0414500ZS;BnaA07G0117000ZS;BnaC01G0491000ZS;BnaC04G0202100ZS;BnaC02G0539800ZS;BnaC01G0254000ZS;BnaA04G0207400ZS;BnaC02G0106800ZS;BnaA09G0693700ZS;BnaA05G0033900ZS;BnaA09G0694000ZS;BnaC07G0292100ZS;BnaC02G0081200ZS;BnaA09G0693900ZS	0.00950937	0.2032	biological_process
GO:0006883	cellular sodium ion homeostasis	2	545	15	51854	0.00366972	0.000289274	12.686	BnaC02G0138300ZS;BnaA03G0108300ZS	0.010575	0.214673	biological_process
GO:0035304	regulation of protein dephosphorylation	2	545	15	51854	0.00366972	0.000289274	12.686	BnaC08G0310300ZS;BnaA01G0210500ZS	0.010575	0.214673	biological_process
GO:0031348	negative regulation of defense response	5	545	128	51854	0.00917431	0.00246847	3.7166	Bnascaffold2543G0000100ZS;BnaC01G0479700ZS;BnaC06G0055000ZS;BnaC08G0370000ZS;BnaA03G0190900ZS	0.011595	0.221497	biological_process
GO:0051510	regulation of unidimensional cell growth	3	545	45	51854	0.00550459	0.000867821	6.343	BnaA09G0646400ZS;BnaC01G0448900ZS;BnaC02G0000800ZS	0.0118152	0.221497	biological_process
GO:1902884	positive regulation of response to oxidative stress	2	545	16	51854	0.00366972	0.000308559	11.8931	BnaC02G0138300ZS;BnaA03G0108300ZS	0.0120023	0.221497	biological_process
GO:0050992	dimethylallyl diphosphate biosynthetic process	2	545	16	51854	0.00366972	0.000308559	11.8931	BnaC01G0502500ZS;BnaC01G0179800ZS	0.0120023	0.221497	biological_process
GO:0071493	cellular response to UV-B	2	545	17	51854	0.00366972	0.000327844	11.1935	BnaA04G0271900ZS;BnaC04G0589400ZS	0.0135088	0.243133	biological_process
GO:0006122	mitochondrial electron transport, ubiquinol to cytochrome c	3	545	48	51854	0.00550459	0.000925676	5.94656	BnaC03G0061400ZS;BnaC03G0061500ZS;BnaC02G0055500ZS	0.0140729	0.243133	biological_process
GO:0008610	lipid biosynthetic process	3	545	48	51854	0.00550459	0.000925676	5.94656	BnaA01G0291400ZS;BnaA07G0077400ZS;BnaA10G0203000ZS	0.0140729	0.243133	biological_process
GO:0010224	response to UV-B	8	545	301	51854	0.0146789	0.00580476	2.52877	BnaC01G0503100ZS;BnaA01G0348600ZS;BnaC03G0114800ZS;BnaC06G0401500ZS;BnaA05G0119300ZS;BnaA01G0415000ZS;BnaC01G0493000ZS;BnaC05G0567800ZS	0.0150158	0.254018	biological_process
GO:0006979	response to oxidative stress	17	545	900	51854	0.0311927	0.0173564	1.79718	BnaA02G0231400ZS;BnaA02G0214300ZS;BnaC03G0114800ZS;BnaC02G0341200ZS;BnaC01G0488200ZS;BnaC08G0391400ZS;BnaA06G0278500ZS;BnaC02G0311800ZS;BnaC05G0035900ZS;BnaC04G0266000ZS;BnaC08G0064200ZS;BnaA04G0207400ZS;BnaC01G0007200ZS;BnaA03G0228300ZS;BnaA09G0015300ZS;BnaC03G0493100ZS;BnaA09G0721600ZS	0.0157234	0.260559	biological_process
GO:0018026	peptidyl-lysine monomethylation	2	545	19	51854	0.00366972	0.000366413	10.0153	BnaC02G0079100ZS;BnaA09G0697100ZS	0.0167522	0.272056	biological_process
GO:0006096	glycolytic process	7	545	250	51854	0.012844	0.00482123	2.66406	BnaA02G0142800ZS;BnaC04G0351400ZS;BnaA09G0692900ZS;BnaC04G0287400ZS;BnaC01G0458300ZS;BnaA10G0095200ZS;BnaA10G0095100ZS	0.0172174	0.274129	biological_process
GO:0051513	regulation of monopolar cell growth	2	545	20	51854	0.00366972	0.000385698	9.5145	BnaC02G0069600ZS;BnaC05G0566700ZS	0.0184856	0.284074	biological_process
GO:0006896	Golgi to vacuole transport	4	545	96	51854	0.00733945	0.00185135	3.96437	BnaC02G0086700ZS;BnaC04G0096400ZS;BnaC07G0188000ZS;BnaC02G0076600ZS	0.0187772	0.284074	biological_process
GO:0006417	regulation of translation	8	545	315	51854	0.0146789	0.00607475	2.41638	BnaC04G0501800ZS;BnaA03G0077700ZS;BnaC02G0085800ZS;BnaA02G0072800ZS;BnaA09G0642900ZS;BnaA09G0411300ZS;BnaA09G0587000ZS;Bnascaffold0027G0043000ZS	0.0191561	0.284074	biological_process
GO:0018344	protein geranylgeranylation	2	545	21	51854	0.00366972	0.000404983	9.06142	BnaA01G0390500ZS;BnaA01G0390400ZS	0.020291	0.284074	biological_process
GO:0042549	photosystem II stabilization	2	545	21	51854	0.00366972	0.000404983	9.06142	BnaC08G0310300ZS;BnaA01G0210500ZS	0.020291	0.284074	biological_process
GO:0006598	polyamine catabolic process	2	545	21	51854	0.00366972	0.000404983	9.06142	BnaA09G0493900ZS;BnaC09G0259300ZS	0.020291	0.284074	biological_process
GO:0009828	plant-type cell wall loosening	2	545	21	51854	0.00366972	0.000404983	9.06142	BnaC04G0122300ZS;BnaA09G0552700ZS	0.020291	0.284074	biological_process
GO:0009411	response to UV	4	545	102	51854	0.00733945	0.00196706	3.73117	BnaC01G0503100ZS;BnaA01G0348600ZS;BnaA01G0415000ZS;BnaC05G0567800ZS	0.0228823	0.31471	biological_process
GO:0009269	response to desiccation	3	545	58	51854	0.00550459	0.00111853	4.92129	BnaA07G0053100ZS;BnaC03G0000500ZS;BnaC09G0025500ZS	0.0232544	0.31471	biological_process
GO:0010076	maintenance of floral meristem identity	2	545	23	51854	0.00366972	0.000443553	8.27347	BnaC02G0004200ZS;BnaA02G0006700ZS	0.0241115	0.319068	biological_process
GO:0002229	defense response to oomycetes	4	545	104	51854	0.00733945	0.00200563	3.65942	BnaC06G0401500ZS;BnaA05G0119300ZS;BnaA08G0298400ZS;BnaA04G0235900ZS	0.0243623	0.319068	biological_process
GO:0009644	response to high light intensity	6	545	214	51854	0.0110092	0.00412697	2.66762	BnaC02G0016200ZS;BnaA07G0053100ZS;BnaC03G0000500ZS;BnaC09G0025500ZS;BnaC02G0138300ZS;BnaA03G0108300ZS	0.0263093	0.339098	biological_process
GO:0006865	amino acid transport	3	545	62	51854	0.00550459	0.00119566	4.60379	BnaA09G0008900ZS;BnaC07G0323900ZS;BnaA04G0103600ZS	0.027646	0.34311	biological_process
GO:1901562	response to paraquat	2	545	25	51854	0.00366972	0.000482123	7.6116	BnaC02G0138300ZS;BnaA03G0108300ZS	0.0282004	0.34311	biological_process
GO:0080119	ER body organization	2	545	25	51854	0.00366972	0.000482123	7.6116	Bnascaffold2543G0000100ZS;BnaA01G0387100ZS	0.0282004	0.34311	biological_process
GO:0010154	fruit development	4	545	109	51854	0.00733945	0.00210206	3.49156	BnaC02G0004200ZS;BnaC03G0493100ZS;BnaC01G0295100ZS;BnaA02G0006700ZS	0.0283108	0.34311	biological_process
GO:0048768	root hair cell tip growth	3	545	63	51854	0.00550459	0.00121495	4.53071	BnaA01G0036800ZS;BnaA09G0010000ZS;BnaA09G0000700ZS	0.0288079	0.344001	biological_process
GO:0051973	positive regulation of telomerase activity	2	545	26	51854	0.00366972	0.000501408	7.31884	BnaC03G0493600ZS;BnaA09G0191100ZS	0.0303414	0.357061	biological_process
GO:1902584	positive regulation of response to water deprivation	3	545	65	51854	0.00550459	0.00125352	4.39131	BnaA05G0119300ZS;BnaC07G0058300ZS;BnaA07G0032200ZS	0.0312084	0.362018	biological_process
GO:0009643	photosynthetic acclimation	2	545	27	51854	0.00366972	0.000520693	7.04777	BnaA01G0275500ZS;BnaC03G0114800ZS	0.0325448	0.371221	biological_process
GO:0009637	response to blue light	5	545	168	51854	0.00917431	0.00323987	2.8317	BnaA01G0420800ZS;BnaA02G0004400ZS;BnaC05G0507600ZS;BnaC09G0025500ZS;Bnascaffold0026G0050900ZS	0.0329162	0.371221	biological_process
GO:0046686	response to cadmium ion	22	545	1367	51854	0.040367	0.0263625	1.53123	BnaA02G0214300ZS;BnaC01G0458300ZS;BnaA03G0228300ZS;BnaC04G0049200ZS;BnaC01G0409900ZS;BnaC04G0351400ZS;BnaC01G0479700ZS;BnaA01G0414500ZS;BnaC02G0311800ZS;BnaC09G0321300ZS;BnaA09G0269900ZS;BnaA09G0587000ZS;BnaC08G0064200ZS;BnaC01G0362000ZS;BnaA02G0231400ZS;BnaA02G0142800ZS;BnaC02G0040900ZS;BnaC03G0001300ZS;BnaA10G0095200ZS;BnaA03G0116600ZS;BnaA10G0095100ZS;BnaC03G0493100ZS	0.0337566	0.375485	biological_process
GO:0034620	cellular response to unfolded protein	3	545	69	51854	0.00550459	0.00133066	4.13674	BnaA09G0694200ZS;BnaA09G0663100ZS;BnaC08G0527700ZS	0.0363137	0.398469	biological_process
GO:0006623	protein targeting to vacuole	5	545	175	51854	0.00917431	0.00337486	2.71843	BnaC07G0188000ZS;BnaC04G0096400ZS;BnaC02G0086700ZS;BnaC06G0232400ZS;BnaC02G0076600ZS	0.0381785	0.413346	biological_process
GO:0009816	defense response to bacterium, incompatible interaction	6	545	235	51854	0.0110092	0.00453196	2.42923	BnaC03G0137400ZS;BnaC04G0501800ZS;BnaA05G0119300ZS;BnaC03G0306900ZS;BnaC02G0054500ZS;BnaC01G0514900ZS	0.0388088	0.414641	biological_process
GO:0048262	determination of dorsal/ventral asymmetry	2	545	30	51854	0.00366972	0.000578547	6.343	BnaC02G0003400ZS;BnaA02G0017100ZS	0.0395135	0.415417	biological_process
GO:0009409	response to cold	22	545	1396	51854	0.040367	0.0269217	1.49942	BnaC03G0114800ZS;BnaC01G0295100ZS;BnaC01G0458300ZS;BnaC09G0025500ZS;BnaC04G0351400ZS;BnaC02G0321200ZS;BnaA09G0696800ZS;BnaC06G0055000ZS;BnaC03G0457600ZS;BnaA03G0124100ZS;BnaC02G0341200ZS;BnaC04G0266000ZS;BnaC01G0362000ZS;BnaC02G0138300ZS;BnaA05G0409000ZS;BnaA04G0021600ZS;BnaA03G0193800ZS;BnaA06G0278500ZS;BnaC03G0001300ZS;BnaA08G0154300ZS;BnaA03G0108300ZS;BnaA08G0028300ZS	0.0408769	0.415417	biological_process
GO:0006487	protein N-linked glycosylation	4	545	123	51854	0.00733945	0.00237204	3.09414	BnaA07G0036500ZS;BnaA09G0698400ZS;BnaA05G0326200ZS;BnaA10G0203000ZS	0.0412862	0.415417	biological_process
GO:0070084	protein initiator methionine removal	2	545	31	51854	0.00366972	0.000597832	6.13838	BnaC08G0499000ZS;BnaC03G0263600ZS	0.0419509	0.415417	biological_process
GO:1900140	regulation of seedling development	2	545	31	51854	0.00366972	0.000597832	6.13838	BnaA09G0018500ZS;BnaA02G0138300ZS	0.0419509	0.415417	biological_process
GO:0007389	pattern specification process	2	545	31	51854	0.00366972	0.000597832	6.13838	BnaC02G0004200ZS;BnaA02G0006700ZS	0.0419509	0.415417	biological_process
GO:0010077	maintenance of inflorescence meristem identity	2	545	32	51854	0.00366972	0.000617117	5.94656	BnaC02G0004200ZS;BnaA02G0006700ZS	0.0444433	0.41568	biological_process
GO:0009753	response to jasmonic acid	12	545	655	51854	0.0220183	0.0126316	1.74311	BnaA10G0223600ZS;BnaC01G0487800ZS;BnaA03G0473900ZS;BnaC09G0528700ZS;BnaA03G0026000ZS;BnaA06G0133300ZS;BnaA03G0193800ZS;BnaC07G0062700ZS;BnaC03G0001300ZS;BnaC01G0362000ZS;BnaC03G0803000ZS;BnaC08G0481100ZS	0.0462852	0.41568	biological_process
GO:1900424	regulation of defense response to bacterium	2	545	33	51854	0.00366972	0.000636402	5.76636	BnaA08G0298400ZS;BnaC02G0341200ZS	0.046989	0.41568	biological_process
GO:0032511	late endosome to vacuole transport via multivesicular body sorting pathway	2	545	33	51854	0.00366972	0.000636402	5.76636	BnaA07G0105900ZS;BnaA09G0391500ZS	0.046989	0.41568	biological_process
GO:0048367	shoot system development	6	545	248	51854	0.0110092	0.00478266	2.30189	BnaC02G0004200ZS;BnaC02G0080000ZS;BnaA02G0006700ZS;BnaC02G0046300ZS;BnaA06G0072200ZS;BnaC03G0493100ZS	0.0481643	0.41568	biological_process
GO:0007264	small GTPase mediated signal transduction	2	545	34	51854	0.00366972	0.000655687	5.59676	BnaA01G0390500ZS;BnaA01G0390400ZS	0.0495868	0.41568	biological_process
GO:0006629	lipid metabolic process	6	545	250	51854	0.0110092	0.00482123	2.28348	BnaA02G0142800ZS;BnaA10G0095200ZS;BnaC03G0803000ZS;BnaA10G0095100ZS;BnaC02G0138300ZS;BnaA03G0108300ZS	0.0497167	0.41568	biological_process
GO:0050826	response to freezing	4	545	131	51854	0.00733945	0.00252632	2.90519	BnaC02G0138300ZS;BnaA03G0108300ZS;BnaA09G0646400ZS;BnaA04G0021600ZS	0.049982	0.41568	biological_process
GO:1900067	regulation of cellular response to alkaline pH	1	545	5	51854	0.00183486	9.64246e-05	19.029	BnaA06G0133300ZS	0.0514602	0.41568	biological_process
GO:1903259	exon-exon junction complex disassembly	1	545	5	51854	0.00183486	9.64246e-05	19.029	BnaA09G0642900ZS	0.0514602	0.41568	biological_process
GO:1901799	negative regulation of proteasomal protein catabolic process	1	545	5	51854	0.00183486	9.64246e-05	19.029	BnaC08G0340300ZS	0.0514602	0.41568	biological_process
GO:0042882	L-arabinose transmembrane transport	1	545	5	51854	0.00183486	9.64246e-05	19.029	BnaC03G0328100ZS	0.0514602	0.41568	biological_process
GO:0010059	positive regulation of atrichoblast fate specification	1	545	5	51854	0.00183486	9.64246e-05	19.029	BnaA06G0072200ZS	0.0514602	0.41568	biological_process
GO:0018027	peptidyl-lysine dimethylation	1	545	5	51854	0.00183486	9.64246e-05	19.029	BnaA09G0697100ZS	0.0514602	0.41568	biological_process
GO:0046521	sphingoid catabolic process	1	545	5	51854	0.00183486	9.64246e-05	19.029	BnaA07G0346000ZS	0.0514602	0.41568	biological_process
GO:0030435	sporulation resulting in formation of a cellular spore	1	545	5	51854	0.00183486	9.64246e-05	19.029	BnaA09G0493900ZS	0.0514602	0.41568	biological_process
GO:0048315	conidium formation	1	545	5	51854	0.00183486	9.64246e-05	19.029	BnaA09G0493900ZS	0.0514602	0.41568	biological_process
GO:0052325	cell wall pectin biosynthetic process	2	545	35	51854	0.00366972	0.000674972	5.43685	BnaC06G0113400ZS;BnaA09G0429000ZS	0.0522353	0.41568	biological_process
GO:0010051	xylem and phloem pattern formation	4	545	135	51854	0.00733945	0.00260346	2.81911	BnaC02G0004200ZS;BnaA02G0006700ZS;BnaA09G0704400ZS;BnaA03G0053000ZS	0.0546781	0.41568	biological_process
GO:0070475	rRNA base methylation	2	545	36	51854	0.00366972	0.000694257	5.28583	BnaA02G0306800ZS;BnaC08G0181400ZS	0.0549331	0.41568	biological_process
GO:0006665	sphingolipid metabolic process	2	545	37	51854	0.00366972	0.000713542	5.14297	BnaA01G0291400ZS;BnaA07G0077400ZS	0.0576789	0.41568	biological_process
GO:0030968	endoplasmic reticulum unfolded protein response	2	545	37	51854	0.00366972	0.000713542	5.14297	BnaA09G0663100ZS;BnaC08G0527700ZS	0.0576789	0.41568	biological_process
HP2/LP2/HP2CK/LP2CK-common
GO:0051507	beta-sitosterol UDP-glucosyltransferase activity	2	356	7	51099	0.00561798	0.000136989	41.0104	BnaA01G0387700ZS;BnaA01G0387800ZS	0.000993208	0.0778881	molecular_function
GO:0008276	protein methyltransferase activity	2	356	7	51099	0.00561798	0.000136989	41.0104	BnaA01G0360100ZS;BnaC01G0449700ZS	0.000993208	0.0778881	molecular_function
GO:1990714	hydroxyproline O-galactosyltransferase activity	3	356	31	51099	0.00842697	0.000606665	13.8906	BnaC01G0068100ZS;BnaA01G0391900ZS;BnaC01G0487300ZS	0.00130411	0.0778881	molecular_function
GO:0098505	G-rich strand telomeric DNA binding	2	356	9	51099	0.00561798	0.000176129	31.897	BnaA01G0411800ZS;BnaC01G0503600ZS	0.001687	0.0778881	molecular_function
GO:0051903	S-(hydroxymethyl)glutathione dehydrogenase activity	2	356	9	51099	0.00561798	0.000176129	31.897	BnaC08G0183600ZS;BnaC06G0141700ZS	0.001687	0.0778881	molecular_function
GO:0004739	pyruvate dehydrogenase (acetyl-transferring) activity	3	356	34	51099	0.00842697	0.000665375	12.665	BnaC04G0228700ZS;Bnascaffold1706G0000500ZS;BnaC04G0228600ZS	0.00170952	0.0778881	molecular_function
GO:0102205	cholesterol allpha-glucosyltransferase activity	2	356	11	51099	0.00561798	0.000215268	26.0975	BnaA01G0387700ZS;BnaA01G0387800ZS	0.00255371	0.0778881	molecular_function
GO:0004616	phosphogluconate dehydrogenase (decarboxylating) activity	2	356	11	51099	0.00561798	0.000215268	26.0975	BnaA01G0416200ZS;BnaC05G0568000ZS	0.00255371	0.0778881	molecular_function
GO:0016906	sterol 3-beta-glucosyltransferase activity	2	356	11	51099	0.00561798	0.000215268	26.0975	BnaA01G0387700ZS;BnaA01G0387800ZS	0.00255371	0.0778881	molecular_function
GO:0102202	soladodine glucosyltransferase activity	2	356	11	51099	0.00561798	0.000215268	26.0975	BnaA01G0387700ZS;BnaA01G0387800ZS	0.00255371	0.0778881	molecular_function
GO:0102203	brassicasterol glucosyltransferase activity	2	356	11	51099	0.00561798	0.000215268	26.0975	BnaA01G0387700ZS;BnaA01G0387800ZS	0.00255371	0.0778881	molecular_function
GO:0005464	UDP-xylose transmembrane transporter activity	2	356	11	51099	0.00561798	0.000215268	26.0975	BnaA09G0672000ZS;BnaA09G0674700ZS	0.00255371	0.0778881	molecular_function
GO:0043424	protein histidine kinase binding	4	356	98	51099	0.011236	0.00191785	5.85863	BnaA01G0179200ZS;BnaA05G0323300ZS;BnaC01G0190200ZS;BnaA02G0121500ZS	0.00500471	0.132859	molecular_function
GO:0050105	L-gulonolactone oxidase activity	2	356	16	51099	0.00561798	0.000313118	17.9421	BnaA05G0011900ZS;BnaC04G0012200ZS	0.00544503	0.132859	molecular_function
GO:0004181	metallocarboxypeptidase activity	2	356	16	51099	0.00561798	0.000313118	17.9421	BnaC08G0081300ZS;BnaA03G0169400ZS	0.00544503	0.132859	molecular_function
GO:0050661	NADP binding	6	356	238	51099	0.0168539	0.00465763	3.61857	BnaC03G0318700ZS;BnaC05G0568000ZS;BnaC01G0410000ZS;BnaC08G0507600ZS;BnaA01G0416200ZS;BnaC08G0115200ZS	0.00674919	0.154388	molecular_function
GO:0018812	3-hydroxyacyl-CoA dehydratase activity	2	356	19	51099	0.00561798	0.000371827	15.1091	BnaA01G0388200ZS;BnaC01G0489200ZS	0.00765306	0.154901	molecular_function
GO:0046961	proton-transporting ATPase activity, rotational mechanism	4	356	111	51099	0.011236	0.00217225	5.17249	BnaC06G0253800ZS;BnaA09G0408100ZS;BnaA06G0140300ZS;BnaC03G0314100ZS	0.00773514	0.154901	molecular_function
GO:0008692	3-hydroxybutyryl-CoA epimerase activity	2	356	20	51099	0.00561798	0.000391397	14.3537	BnaA01G0388200ZS;BnaC01G0489200ZS	0.00846451	0.154901	molecular_function
GO:0004826	phenylalanine-tRNA ligase activity	2	356	20	51099	0.00561798	0.000391397	14.3537	BnaC09G0383400ZS;BnaC04G0431000ZS	0.00846451	0.154901	molecular_function
GO:0003885	D-arabinono-1,4-lactone oxidase activity	2	356	21	51099	0.00561798	0.000410967	13.6701	BnaA05G0011900ZS;BnaC04G0012200ZS	0.00931274	0.155759	molecular_function
GO:0072542	protein phosphatase activator activity	3	356	62	51099	0.00842697	0.00121333	6.94532	BnaC01G0490700ZS;BnaC02G0010600ZS;BnaA01G0389300ZS	0.00936258	0.155759	molecular_function
GO:0017172	cysteine dioxygenase activity	2	356	23	51099	0.00561798	0.000450107	12.4814	BnaC07G0322200ZS;BnaC03G0081000ZS	0.0111174	0.176911	molecular_function
GO:0004165	dodecenoyl-CoA delta-isomerase activity	2	356	28	51099	0.00561798	0.000547956	10.2526	BnaA01G0388200ZS;BnaC01G0489200ZS	0.0162351	0.247585	molecular_function
GO:0003857	3-hydroxyacyl-CoA dehydrogenase activity	2	356	31	51099	0.00561798	0.000606665	9.26042	BnaA01G0388200ZS;BnaC01G0489200ZS	0.0197005	0.272737	molecular_function
GO:0003684	damaged DNA binding	4	356	150	51099	0.011236	0.00293548	3.82764	BnaC05G0068900ZS;BnaA01G0411800ZS;BnaA01G0179100ZS;BnaC01G0503600ZS	0.0212283	0.272737	molecular_function
GO:0016887	ATPase activity	11	356	784	51099	0.0308989	0.0153428	2.01391	BnaC01G0446200ZS;BnaA03G0150700ZS;BnaC04G0323900ZS;BnaA01G0042500ZS;BnaC01G0486900ZS;BnaA09G0710500ZS;BnaA03G0118700ZS;BnaA01G0380800ZS;BnaA04G0149800ZS;BnaC01G0462100ZS;BnaA01G0230100ZS	0.0227972	0.272737	molecular_function
GO:0004022	alcohol dehydrogenase (NAD) activity	2	356	37	51099	0.00561798	0.000724085	7.75873	BnaC06G0141700ZS;BnaA08G0239100ZS	0.027457	0.272737	molecular_function
GO:0009922	fatty acid elongase activity	2	356	38	51099	0.00561798	0.000743654	7.55455	BnaA09G0693100ZS;BnaA01G0391700ZS	0.0288513	0.272737	molecular_function
GO:0015369	calcium:proton antiporter activity	2	356	41	51099	0.00561798	0.000802364	7.00178	BnaA01G0360800ZS;BnaC01G0450600ZS	0.0331987	0.272737	molecular_function
GO:0003713	transcription coactivator activity	3	356	101	51099	0.00842697	0.00197656	4.26346	BnaA09G0693400ZS;BnaA07G0067900ZS;BnaA05G0154900ZS	0.0338757	0.272737	molecular_function
GO:0046570	methylthioribulose 1-phosphate dehydratase activity	1	356	5	51099	0.00280899	9.78493e-05	28.7073	BnaA10G0289100ZS	0.0343537	0.272737	molecular_function
GO:0043874	acireductone synthase activity	1	356	5	51099	0.00280899	9.78493e-05	28.7073	BnaA10G0289100ZS	0.0343537	0.272737	molecular_function
GO:0043715	2,3-diketo-5-methylthiopentyl-1-phosphate enolase activity	1	356	5	51099	0.00280899	9.78493e-05	28.7073	BnaA10G0289100ZS	0.0343537	0.272737	molecular_function
GO:0004715	non-membrane spanning protein tyrosine kinase activity	1	356	5	51099	0.00280899	9.78493e-05	28.7073	BnaA09G0711000ZS	0.0343537	0.272737	molecular_function
GO:0043716	2-hydroxy-3-keto-5-methylthiopentenyl-1-phosphate phosphatase activity	1	356	5	51099	0.00280899	9.78493e-05	28.7073	BnaA10G0289100ZS	0.0343537	0.272737	molecular_function
GO:0016407	acetyltransferase activity	2	356	42	51099	0.00561798	0.000821934	6.83507	BnaC01G0488000ZS;BnaA01G0390200ZS	0.0347012	0.272737	molecular_function
GO:0004300	enoyl-CoA hydratase activity	2	356	43	51099	0.00561798	0.000841504	6.67612	BnaA01G0388200ZS;BnaC01G0489200ZS	0.0362298	0.272737	molecular_function
GO:0008422	beta-glucosidase activity	4	356	182	51099	0.011236	0.00356171	3.15465	BnaA01G0390600ZS;BnaA04G0299600ZS;BnaA01G0228800ZS;BnaA05G0044900ZS	0.0390935	0.272737	molecular_function
GO:0010473	GDP-galactose:myoinositol-1-phosphate guanylyltransferase activity	1	356	6	51099	0.00280899	0.000117419	23.9228	BnaC07G0472800ZS	0.0410819	0.272737	molecular_function
GO:0016651	oxidoreductase activity, acting on NAD(P)H	1	356	6	51099	0.00280899	0.000117419	23.9228	BnaC08G0115200ZS	0.0410819	0.272737	molecular_function
GO:0080079	cellobiose glucosidase activity	1	356	6	51099	0.00280899	0.000117419	23.9228	BnaA01G0390600ZS	0.0410819	0.272737	molecular_function
GO:0008928	mannose-1-phosphate guanylyltransferase (GDP) activity	1	356	6	51099	0.00280899	0.000117419	23.9228	BnaC07G0472800ZS	0.0410819	0.272737	molecular_function
GO:0004334	fumarylacetoacetase activity	1	356	6	51099	0.00280899	0.000117419	23.9228	BnaA05G0331000ZS	0.0410819	0.272737	molecular_function
GO:0008242	omega peptidase activity	1	356	6	51099	0.00280899	0.000117419	23.9228	Bnascaffold0443G0000300ZS	0.0410819	0.272737	molecular_function
GO:0010472	GDP-galactose:glucose-1-phosphate guanylyltransferase activity	1	356	6	51099	0.00280899	0.000117419	23.9228	BnaC07G0472800ZS	0.0410819	0.272737	molecular_function
GO:0008887	glycerate kinase activity	1	356	6	51099	0.00280899	0.000117419	23.9228	BnaC06G0457600ZS	0.0410819	0.272737	molecular_function
GO:0016889	endodeoxyribonuclease activity, producing 3'-phosphomonoesters	1	356	6	51099	0.00280899	0.000117419	23.9228	BnaC01G0452000ZS	0.0410819	0.272737	molecular_function
GO:0043429	2-nonaprenyl-6-methoxy-1,4-benzoquinone methyltransferase activity	1	356	6	51099	0.00280899	0.000117419	23.9228	BnaA03G0112700ZS	0.0410819	0.272737	molecular_function
GO:0010471	GDP-galactose:mannose-1-phosphate guanylyltransferase activity	1	356	6	51099	0.00280899	0.000117419	23.9228	BnaC07G0472800ZS	0.0410819	0.272737	molecular_function
GO:0010474	glucose-1-phosphate guanylyltransferase (GDP) activity	1	356	6	51099	0.00280899	0.000117419	23.9228	BnaC07G0472800ZS	0.0410819	0.272737	molecular_function
GO:0061929	gamma-glutamylaminecyclotransferase activity	1	356	6	51099	0.00280899	0.000117419	23.9228	BnaA01G0411900ZS	0.0410819	0.272737	molecular_function
GO:0043333	2-octaprenyl-6-methoxy-1,4-benzoquinone methylase activity	1	356	6	51099	0.00280899	0.000117419	23.9228	BnaA03G0112700ZS	0.0410819	0.272737	molecular_function
GO:0000049	tRNA binding	3	356	110	51099	0.00842697	0.00215268	3.91463	BnaC09G0383400ZS;BnaC08G0392300ZS;BnaC04G0431000ZS	0.0419376	0.272737	molecular_function
GO:0002058	uracil binding	1	356	7	51099	0.00280899	0.000136989	20.5052	BnaC01G0410000ZS	0.0477633	0.272737	molecular_function
GO:0016854	racemase and epimerase activity	1	356	7	51099	0.00280899	0.000136989	20.5052	BnaC05G0534200ZS	0.0477633	0.272737	molecular_function
GO:0004159	dihydrouracil dehydrogenase (NAD+) activity	1	356	7	51099	0.00280899	0.000136989	20.5052	BnaC01G0410000ZS	0.0477633	0.272737	molecular_function
GO:0017113	dihydropyrimidine dehydrogenase (NADP+) activity	1	356	7	51099	0.00280899	0.000136989	20.5052	BnaC01G0410000ZS	0.0477633	0.272737	molecular_function
GO:0001077	proximal promoter DNA-binding transcription activator activity, RNA polymerase II-specific	2	356	53	51099	0.00561798	0.0010372	5.41647	BnaC07G0220500ZS;BnaA09G0545600ZS	0.0528508	0.272737	molecular_function
GO:0050200	plasmalogen synthase activity	1	356	8	51099	0.00280899	0.000156559	17.9421	BnaC06G0452400ZS	0.0543983	0.272737	molecular_function
GO:0071618	lysophosphatidylethanolamine acyltransferase activity	1	356	8	51099	0.00280899	0.000156559	17.9421	BnaC06G0452400ZS	0.0543983	0.272737	molecular_function
GO:0004038	allantoinase activity	1	356	8	51099	0.00280899	0.000156559	17.9421	BnaC02G0463000ZS	0.0543983	0.272737	molecular_function
GO:0004619	phosphoglycerate mutase activity	1	356	8	51099	0.00280899	0.000156559	17.9421	BnaA07G0125200ZS	0.0543983	0.272737	molecular_function
GO:0046538	2,3-bisphosphoglycerate-dependent phosphoglycerate mutase activity	1	356	8	51099	0.00280899	0.000156559	17.9421	BnaA07G0125200ZS	0.0543983	0.272737	molecular_function
GO:0004368	glycerol-3-phosphate dehydrogenase (quinone) activity	1	356	8	51099	0.00280899	0.000156559	17.9421	BnaA01G0380700ZS	0.0543983	0.272737	molecular_function
GO:0052591	sn-glycerol-3-phosphate:ubiquinone-8 oxidoreductase activity	1	356	8	51099	0.00280899	0.000156559	17.9421	BnaA01G0380700ZS	0.0543983	0.272737	molecular_function
GO:0003934	GTP cyclohydrolase I activity	1	356	8	51099	0.00280899	0.000156559	17.9421	BnaA01G0386200ZS	0.0543983	0.272737	molecular_function
GO:0010475	galactose-1-phosphate guanylyltransferase (GDP) activity	1	356	8	51099	0.00280899	0.000156559	17.9421	BnaC07G0472800ZS	0.0543983	0.272737	molecular_function
GO:0080047	GDP-L-galactose phosphorylase activity	1	356	8	51099	0.00280899	0.000156559	17.9421	BnaC07G0472800ZS	0.0543983	0.272737	molecular_function
GO:0050408	[pyruvate kinase]-phosphatase activity	1	356	8	51099	0.00280899	0.000156559	17.9421	BnaA10G0293200ZS	0.0543983	0.272737	molecular_function
GO:0004075	biotin carboxylase activity	1	356	8	51099	0.00280899	0.000156559	17.9421	BnaC06G0025000ZS	0.0543983	0.272737	molecular_function
GO:0080048	GDP-D-glucose phosphorylase activity	1	356	8	51099	0.00280899	0.000156559	17.9421	BnaC07G0472800ZS	0.0543983	0.272737	molecular_function
GO:0032183	SUMO binding	1	356	8	51099	0.00280899	0.000156559	17.9421	BnaC03G0816200ZS	0.0543983	0.272737	molecular_function
GO:0005662	DNA replication factor A complex	4	397	35	56777	0.0100756	0.000616447	16.3446	BnaC05G0068900ZS;BnaA01G0411800ZS;BnaA01G0179100ZS;BnaC01G0503600ZS	0.000103853	0.0191089	cellular_component
GO:0030289	protein phosphatase 4 complex	2	397	10	56777	0.00503778	0.000176128	28.603	BnaC01G0490700ZS;BnaA01G0389300ZS	0.00211466	0.194549	cellular_component
GO:0005681	spliceosomal complex	8	397	375	56777	0.0201511	0.00660479	3.05099	BnaC07G0085600ZS;BnaC09G0353800ZS;BnaC01G0451400ZS;BnaA01G0359500ZS;BnaC05G0556800ZS;BnaC05G0556700ZS;BnaC07G0085500ZS;BnaC01G0448700ZS	0.00524143	0.20282	cellular_component
GO:0009328	phenylalanine-tRNA ligase complex	2	397	16	56777	0.00503778	0.000281804	17.8769	BnaC09G0383400ZS;BnaC04G0431000ZS	0.0054849	0.20282	cellular_component
GO:0000794	condensed nuclear chromosome	3	397	51	56777	0.00755668	0.000898251	8.41265	BnaA01G0411800ZS;BnaA07G0228400ZS;BnaC01G0503600ZS	0.00551143	0.20282	cellular_component
GO:0032586	protein storage vacuole membrane	3	397	64	56777	0.00755668	0.00112722	6.70383	BnaC08G0527800ZS;BnaC01G0245100ZS;BnaC01G0480700ZS	0.0103164	0.316371	cellular_component
GO:0005783	endoplasmic reticulum	31	397	2902	56777	0.0780856	0.0511122	1.52773	BnaC03G0318700ZS;BnaA01G0391900ZS;BnaC09G0563900ZS;BnaA01G0390200ZS;BnaC01G0430200ZS;BnaC02G0004100ZS;BnaA09G0693100ZS;BnaA01G0042500ZS;BnaC01G0445200ZS;BnaA03G0096800ZS;BnaC01G0068100ZS;BnaC02G0463000ZS;BnaC06G0452400ZS;BnaA01G0388000ZS;BnaC01G0430300ZS;BnaC02G0108400ZS;BnaA10G0039400ZS;BnaA09G0661100ZS;BnaC08G0527800ZS;BnaC02G0117700ZS;BnaA08G0228900ZS;BnaC07G0049300ZS;BnaA01G0411700ZS;BnaC02G0…	0.0134566	0.353716	cellular_component
GO:0005829	cytosol	71	397	7920	56777	0.178841	0.139493	1.28208	BnaC04G0228700ZS;BnaC04G0228600ZS;BnaC02G0007800ZS;BnaA01G0412000ZS;BnaA10G0289100ZS;BnaC09G0352300ZS;BnaA01G0284900ZS;BnaA06G0151200ZS;BnaA02G0212600ZS;BnaC08G0499200ZS;Bnascaffold0430G0000100ZS;BnaA04G0134800ZS;BnaC04G0114800ZS;BnaA01G0173400ZS;BnaA07G0113500ZS;BnaC02G0018800ZS;BnaA07G0259400ZS;BnaA07G0113800ZS;BnaC04G0431000ZS;BnaC01G0448700ZS;BnaA07G0125200ZS;BnaA01G0186700ZS;BnaA03G0097100ZS…	0.0161763	0.357391	cellular_component
GO:0045298	tubulin complex	2	397	29	56777	0.00503778	0.00051077	9.86311	BnaC02G0500000ZS;BnaC06G0162100ZS	0.0174811	0.357391	cellular_component
GO:0000220	vacuolar proton-transporting V-type ATPase, V0 domain	2	397	35	56777	0.00503778	0.000616447	8.17229	BnaA06G0140300ZS;BnaC03G0314100ZS	0.024926	0.390542	cellular_component
GO:0035861	site of double-strand break	2	397	42	56777	0.00503778	0.000739736	6.81024	BnaA01G0411800ZS;BnaC01G0503600ZS	0.0349382	0.390542	cellular_component
GO:0000781	chromosome, telomeric region	2	397	44	56777	0.00503778	0.000774962	6.50069	BnaA01G0411800ZS;BnaC01G0503600ZS	0.0380404	0.390542	cellular_component
GO:0070765	gamma-secretase complex	1	397	6	56777	0.00251889	0.000105677	23.8359	BnaA10G0039400ZS	0.0412288	0.390542	cellular_component
GO:0000324	fungal-type vacuole	1	397	6	56777	0.00251889	0.000105677	23.8359	BnaC03G0816200ZS	0.0412288	0.390542	cellular_component
GO:0005618	cell wall	21	397	1986	56777	0.0528967	0.034979	1.51224	BnaC04G0097700ZS;BnaA04G0155000ZS;BnaC04G0102700ZS;BnaA01G0186700ZS;BnaA04G0112900ZS;BnaC06G0162100ZS;BnaA05G0044900ZS;BnaA06G0132400ZS;BnaC04G0192400ZS;BnaC02G0500000ZS;BnaC02G0117700ZS;BnaA06G0141800ZS;BnaA03G0539300ZS;BnaA01G0412300ZS;BnaC08G0064300ZS;BnaC01G0444900ZS;BnaC01G0479300ZS;BnaA01G0381600ZS;BnaC06G0253800ZS;Bnascaffold0443G0000300ZS;BnaA05G0011900ZS	0.0412565	0.390542	cellular_component
GO:0005789	endoplasmic reticulum membrane	21	397	1988	56777	0.0528967	0.0350142	1.51072	BnaC03G0318700ZS;BnaA01G0390200ZS;BnaC08G0081300ZS;BnaC01G0430200ZS;BnaC01G0245100ZS;BnaA09G0693100ZS;BnaA02G0121500ZS;BnaA01G0042500ZS;BnaC01G0445200ZS;BnaC09G0593900ZS;BnaC02G0108800ZS;BnaC06G0452400ZS;BnaC01G0430300ZS;BnaC01G0362100ZS;BnaA09G0661100ZS;BnaC08G0527800ZS;BnaA08G0228900ZS;BnaC07G0049300ZS;BnaC01G0491600ZS;BnaA08G0248000ZS;BnaC01G0488000ZS	0.0416214	0.390542	cellular_component
GO:0030137	COPI-coated vesicle	1	397	7	56777	0.00251889	0.000123289	20.4307	BnaC02G0018800ZS	0.0479335	0.390542	cellular_component
GO:0005712	chiasma	1	397	7	56777	0.00251889	0.000123289	20.4307	BnaA05G0161000ZS	0.0479335	0.390542	cellular_component
GO:0000922	spindle pole	2	397	50	56777	0.00503778	0.000880638	5.7206	BnaC04G0272700ZS;BnaA10G0195200ZS	0.0479392	0.390542	cellular_component
GO:0005736	RNA polymerase I complex	2	397	52	56777	0.00503778	0.000915864	5.50058	BnaC01G0443600ZS;BnaA01G0282100ZS	0.051425	0.390542	cellular_component
GO:0031464	Cul4A-RING E3 ubiquitin ligase complex	1	397	8	56777	0.00251889	0.000140902	17.8769	BnaC01G0139600ZS	0.0545914	0.390542	cellular_component
GO:0051321	meiotic cell cycle	9	362	231	51854	0.0248619	0.00445482	5.5809	BnaC06G0100300ZS;BnaA01G0179100ZS;BnaC03G0467600ZS;BnaA09G0432600ZS;BnaA10G0195200ZS;BnaA07G0228400ZS;BnaA05G0161000ZS;BnaC05G0068900ZS;BnaA09G0694800ZS	4.04535e-05	0.0141034	biological_process
GO:0008380	RNA splicing	12	362	414	51854	0.0331492	0.00798395	4.15197	BnaA08G0009900ZS;BnaA01G0313100ZS;BnaC07G0085600ZS;BnaC09G0353800ZS;BnaC01G0451400ZS;BnaA01G0359500ZS;BnaC02G0016300ZS;BnaC05G0556800ZS;BnaC05G0556700ZS;BnaA01G0418100ZS;BnaC07G0085500ZS;BnaC01G0448700ZS	4.12379e-05	0.0141034	biological_process
GO:0000724	double-strand break repair via homologous recombination	7	362	174	51854	0.019337	0.00335558	5.76265	BnaA09G0707300ZS;BnaC01G0452000ZS;BnaA01G0179100ZS;BnaA01G0411800ZS;BnaA09G0492300ZS;BnaC01G0503600ZS;BnaC05G0068900ZS	0.000238721	0.0544285	biological_process
GO:2000001	regulation of DNA damage checkpoint	2	362	5	51854	0.00552486	9.64246e-05	57.2972	BnaA01G0411800ZS;BnaC01G0503600ZS	0.000479312	0.0754433	biological_process
GO:0007004	telomere maintenance via telomerase	4	362	54	51854	0.0110497	0.00104139	10.6106	BnaC05G0068900ZS;BnaA01G0411800ZS;BnaA01G0179100ZS;BnaC01G0503600ZS	0.00056097	0.0754433	biological_process
GO:0006268	DNA unwinding involved in DNA replication	4	362	57	51854	0.0110497	0.00109924	10.0521	BnaC05G0068900ZS;BnaA01G0411800ZS;BnaA01G0179100ZS;BnaC01G0503600ZS	0.000689258	0.0754433	biological_process
GO:0007131	reciprocal meiotic recombination	5	362	103	51854	0.0138122	0.00198635	6.95355	BnaA01G0411700ZS;BnaC01G0452000ZS;BnaA01G0411800ZS;BnaC01G0503600ZS;BnaA05G0161000ZS	0.000806897	0.0754433	biological_process
GO:0071483	cellular response to blue light	3	362	29	51854	0.00828729	0.000559263	14.8183	BnaA05G0333100ZS;BnaC05G0353700ZS;BnaA04G0237300ZS	0.00107752	0.0754433	biological_process
GO:0010405	arabinogalactan protein metabolic process	3	362	31	51854	0.00828729	0.000597832	13.8622	BnaC01G0068100ZS;BnaA01G0391900ZS;BnaC01G0487300ZS	0.00131191	0.0754433	biological_process
GO:0018258	protein O-linked glycosylation via hydroxyproline	3	362	31	51854	0.00828729	0.000597832	13.8622	BnaC01G0068100ZS;BnaA01G0391900ZS;BnaC01G0487300ZS	0.00131191	0.0754433	biological_process
GO:0080173	male-female gamete recognition during double fertilization forming a zygote and endosperm	2	362	8	51854	0.00552486	0.000154279	35.8108	BnaA01G0416200ZS;BnaC05G0568000ZS	0.00132357	0.0754433	biological_process
GO:0071275	cellular response to aluminum ion	2	362	8	51854	0.00552486	0.000154279	35.8108	BnaC07G0220500ZS;BnaA09G0545600ZS	0.00132357	0.0754433	biological_process
GO:0045875	negative regulation of sister chromatid cohesion	2	362	9	51854	0.00552486	0.000173564	31.8318	BnaC01G0490700ZS;BnaA01G0389300ZS	0.00169388	0.0772409	biological_process
GO:0071490	cellular response to far red light	2	362	9	51854	0.00552486	0.000173564	31.8318	BnaA05G0333100ZS;BnaC05G0353700ZS	0.00169388	0.0772409	biological_process
GO:0006069	ethanol oxidation	2	362	9	51854	0.00552486	0.000173564	31.8318	BnaC08G0183600ZS;BnaC06G0141700ZS	0.00169388	0.0772409	biological_process
GO:0006086	acetyl-CoA biosynthetic process from pyruvate	3	362	37	51854	0.00828729	0.000713542	11.6143	BnaC04G0228700ZS;Bnascaffold1706G0000500ZS;BnaC04G0228600ZS	0.00219872	0.0923066	biological_process
GO:0019521	D-gluconate metabolic process	2	362	11	51854	0.00552486	0.000212134	26.0442	BnaA01G0416200ZS;BnaC05G0568000ZS	0.00256407	0.0923066	biological_process
GO:0030259	lipid glycosylation	2	362	11	51854	0.00552486	0.000212134	26.0442	BnaA01G0387700ZS;BnaA01G0387800ZS	0.00256407	0.0923066	biological_process
GO:0015790	UDP-xylose transmembrane transport	2	362	11	51854	0.00552486	0.000212134	26.0442	BnaA09G0672000ZS;BnaA09G0674700ZS	0.00256407	0.0923066	biological_process
GO:0071492	cellular response to UV-A	2	362	13	51854	0.00552486	0.000250704	22.0374	BnaA05G0333100ZS;BnaC05G0353700ZS	0.00360292	0.114476	biological_process
GO:0006397	mRNA processing	13	362	779	51854	0.0359116	0.0150229	2.39045	BnaA08G0009900ZS;BnaA01G0313100ZS;BnaC07G0085600ZS;BnaC09G0353800ZS;BnaC01G0451400ZS;BnaA09G0010700ZS;BnaC01G0489800ZS;BnaC05G0556800ZS;BnaC01G0451000ZS;BnaC05G0556700ZS;BnaA01G0388700ZS;BnaA01G0418100ZS;BnaC07G0085500ZS	0.00363763	0.114476	biological_process
GO:0006635	fatty acid beta-oxidation	5	362	149	51854	0.0138122	0.00287345	4.80682	BnaC01G0489200ZS;BnaA01G0388200ZS;BnaA09G0710500ZS;BnaA09G0537800ZS;BnaA01G0173400ZS	0.00406623	0.114476	biological_process
GO:0000722	telomere maintenance via recombination	2	362	14	51854	0.00552486	0.000269989	20.4633	BnaA01G0411800ZS;BnaC01G0503600ZS	0.00418407	0.114476	biological_process
GO:1900864	mitochondrial RNA modification	2	362	14	51854	0.00552486	0.000269989	20.4633	BnaC01G0489800ZS;BnaA01G0388700ZS	0.00418407	0.114476	biological_process
GO:0005976	polysaccharide metabolic process	2	362	14	51854	0.00552486	0.000269989	20.4633	BnaC01G0488000ZS;BnaA01G0390200ZS	0.00418407	0.114476	biological_process
GO:0006289	nucleotide-excision repair	4	362	96	51854	0.0110497	0.00185135	5.96846	BnaC05G0068900ZS;BnaA01G0411800ZS;BnaA01G0179100ZS;BnaC01G0503600ZS	0.00468689	0.121741	biological_process
GO:0071491	cellular response to red light	2	362	15	51854	0.00552486	0.000289274	19.0991	BnaA05G0333100ZS;BnaC05G0353700ZS	0.00480558	0.121741	biological_process
GO:0002184	cytoplasmic translational termination	2	362	17	51854	0.00552486	0.000327844	16.8521	BnaA01G0360100ZS;BnaC01G0449700ZS	0.00616733	0.150659	biological_process
GO:0006874	cellular calcium ion homeostasis	3	362	57	51854	0.00828729	0.00109924	7.53911	BnaA01G0360800ZS;BnaC01G0450600ZS;BnaA01G0042500ZS	0.00747268	0.176252	biological_process
GO:1990937	xylan acetylation	2	362	20	51854	0.00552486	0.000385698	14.3243	BnaC01G0488000ZS;BnaA01G0390200ZS	0.00849811	0.183964	biological_process
GO:0006432	phenylalanyl-tRNA aminoacylation	2	362	20	51854	0.00552486	0.000385698	14.3243	BnaC09G0383400ZS;BnaC04G0431000ZS	0.00849811	0.183964	biological_process
GO:0010380	regulation of chlorophyll biosynthetic process	3	362	60	51854	0.00828729	0.00115709	7.16215	BnaA05G0333100ZS;BnaC05G0353700ZS;BnaA01G0042700ZS	0.00860652	0.183964	biological_process
GO:0009865	pollen tube adhesion	2	362	21	51854	0.00552486	0.000404983	13.6422	BnaC01G0415300ZS;BnaC01G0415000ZS	0.00934962	0.188092	biological_process
GO:0071486	cellular response to high light intensity	2	362	21	51854	0.00552486	0.000404983	13.6422	BnaA05G0333100ZS;BnaC05G0353700ZS	0.00934962	0.188092	biological_process
GO:0015991	ATP hydrolysis coupled proton transport	5	362	187	51854	0.0138122	0.00360628	3.83003	BnaA09G0408100ZS;BnaA06G0140300ZS;BnaC03G0314100ZS;BnaC06G0253800ZS;BnaA04G0149800ZS	0.0103777	0.202811	biological_process
GO:0000956	nuclear-transcribed mRNA catabolic process	2	362	24	51854	0.00552486	0.000462838	11.9369	BnaA02G0176100ZS;BnaA09G0434800ZS	0.0121202	0.229997	biological_process
GO:0030433	ubiquitin-dependent ERAD pathway	5	362	198	51854	0.0138122	0.00381841	3.61725	BnaC01G0430300ZS;BnaC01G0430200ZS;BnaA01G0392800ZS;BnaC01G0060600ZS;BnaC07G0049300ZS	0.013029	0.229997	biological_process
GO:0019853	L-ascorbic acid biosynthetic process	3	362	70	51854	0.00828729	0.00134994	6.13899	BnaC07G0472800ZS;BnaA05G0011900ZS;BnaC04G0012200ZS	0.0130835	0.229997	biological_process
GO:0030497	fatty acid elongation	2	362	25	51854	0.00552486	0.000482123	11.4594	BnaC06G0025000ZS;BnaA01G0391700ZS	0.0131139	0.229997	biological_process
GO:0010305	leaf vascular tissue pattern formation	4	362	139	51854	0.0110497	0.0026806	4.1221	BnaC01G0368600ZS;BnaC08G0081300ZS;BnaA09G0656700ZS;Bnascaffold0026G0004100ZS	0.0166617	0.284915	biological_process
GO:0006098	pentose-phosphate shunt	2	362	30	51854	0.00552486	0.000578547	9.54954	BnaA01G0416200ZS;BnaC05G0568000ZS	0.0185853	0.310058	biological_process
GO:0071333	cellular response to glucose stimulus	2	362	31	51854	0.00552486	0.000597832	9.24149	BnaC01G0498600ZS;BnaC06G0131000ZS	0.0197766	0.322076	biological_process
GO:0010117	photoprotection	2	362	33	51854	0.00552486	0.000636402	8.6814	BnaA05G0333100ZS;BnaC05G0353700ZS	0.0222521	0.345919	biological_process
GO:0007064	mitotic sister chromatid cohesion	2	362	33	51854	0.00552486	0.000636402	8.6814	BnaA07G0228400ZS;BnaC03G0467600ZS	0.0222521	0.345919	biological_process
GO:0032509	endosome transport via multivesicular body sorting pathway	2	362	35	51854	0.00552486	0.000674972	8.18532	BnaA03G0097100ZS;BnaC04G0098500ZS	0.0248484	0.362394	biological_process
GO:0016036	cellular response to phosphate starvation	6	362	327	51854	0.0165746	0.00630617	2.62831	BnaC01G0480700ZS;BnaA03G0588200ZS;BnaA01G0034300ZS;BnaA02G0121500ZS;BnaA01G0042500ZS;BnaA09G0190300ZS	0.0281138	0.362394	biological_process
GO:0006312	mitotic recombination	2	362	38	51854	0.00552486	0.000732827	7.53911	BnaA01G0411800ZS;BnaC01G0503600ZS	0.0289608	0.362394	biological_process
GO:0005975	carbohydrate metabolic process	12	362	920	51854	0.0331492	0.0177421	1.86839	BnaC08G0064300ZS;BnaC01G0444900ZS;BnaA02G0184100ZS;BnaA04G0299600ZS;BnaA01G0387700ZS;BnaA01G0390600ZS;BnaA08G0236300ZS;BnaA01G0387800ZS;BnaC01G0488000ZS;BnaA05G0044900ZS;BnaA09G0537800ZS;BnaA01G0390200ZS	0.0296417	0.362394	biological_process
GO:0009617	response to bacterium	8	362	518	51854	0.0220994	0.00998959	2.21225	BnaC04G0074700ZS;BnaC03G0349300ZS;BnaA08G0273900ZS;BnaA09G0695400ZS;BnaC04G0228500ZS;BnaC01G0479800ZS;BnaA01G0389600ZS;BnaC06G0316300ZS	0.0302507	0.362394	biological_process
GO:0051096	positive regulation of helicase activity	2	362	39	51854	0.00552486	0.000752112	7.3458	BnaA01G0411800ZS;BnaC01G0503600ZS	0.0303879	0.362394	biological_process
GO:0010030	positive regulation of seed germination	3	362	100	51854	0.00828729	0.00192849	4.29729	BnaA05G0333100ZS;BnaC05G0152000ZS;BnaC05G0353700ZS	0.0332076	0.362394	biological_process
GO:0048255	mRNA stabilization	1	362	5	51854	0.00276243	9.64246e-05	28.6486	BnaA04G0033700ZS	0.034423	0.362394	biological_process
GO:0042325	regulation of phosphorylation	1	362	5	51854	0.00276243	9.64246e-05	28.6486	BnaC02G0010600ZS	0.034423	0.362394	biological_process
GO:0010059	positive regulation of atrichoblast fate specification	1	362	5	51854	0.00276243	9.64246e-05	28.6486	BnaA09G0656700ZS	0.034423	0.362394	biological_process
GO:0007093	mitotic cell cycle checkpoint	1	362	5	51854	0.00276243	9.64246e-05	28.6486	BnaA09G0711000ZS	0.034423	0.362394	biological_process
GO:0035825	homologous recombination	1	362	5	51854	0.00276243	9.64246e-05	28.6486	BnaA05G0161000ZS	0.034423	0.362394	biological_process
GO:0051026	chiasma assembly	2	362	42	51854	0.00552486	0.000809966	6.8211	BnaC01G0452000ZS;BnaA05G0161000ZS	0.0348316	0.362394	biological_process
GO:0090307	mitotic spindle assembly	2	362	43	51854	0.00552486	0.000829251	6.66247	BnaA09G0708300ZS;BnaA10G0195200ZS	0.0363656	0.362394	biological_process
GO:0048354	mucilage biosynthetic process involved in seed coat development	2	362	43	51854	0.00552486	0.000829251	6.66247	BnaA01G0391900ZS;BnaC01G0487300ZS	0.0363656	0.362394	biological_process
GO:0006486	protein glycosylation	6	362	354	51854	0.0165746	0.00682686	2.42785	BnaC01G0487300ZS;BnaA03G0097000ZS;BnaA01G0391900ZS;BnaC01G0068100ZS;BnaA08G0273200ZS;BnaC08G0415400ZS	0.0390011	0.362394	biological_process
GO:0006265	DNA topological change	2	362	46	51854	0.00552486	0.000887106	6.22796	BnaA01G0411800ZS;BnaC01G0503600ZS	0.0411193	0.362394	biological_process
GO:0000706	meiotic DNA double-strand break processing	1	362	6	51854	0.00276243	0.000115709	23.8738	BnaC01G0452000ZS	0.0411645	0.362394	biological_process
GO:0090071	negative regulation of ribosome biogenesis	1	362	6	51854	0.00276243	0.000115709	23.8738	BnaC01G0453800ZS	0.0411645	0.362394	biological_process
GO:0042219	cellular modified amino acid catabolic process	1	362	6	51854	0.00276243	0.000115709	23.8738	BnaA01G0411900ZS	0.0411645	0.362394	biological_process
GO:0034196	acylglycerol transport	1	362	6	51854	0.00276243	0.000115709	23.8738	BnaA01G0388000ZS	0.0411645	0.362394	biological_process
GO:0010080	regulation of floral meristem growth	1	362	6	51854	0.00276243	0.000115709	23.8738	BnaC08G0081300ZS	0.0411645	0.362394	biological_process
GO:1902659	regulation of glucose mediated signaling pathway	1	362	6	51854	0.00276243	0.000115709	23.8738	BnaC06G0131000ZS	0.0411645	0.362394	biological_process
GO:0034508	centromere complex assembly	1	362	6	51854	0.00276243	0.000115709	23.8738	BnaA09G0694800ZS	0.0411645	0.362394	biological_process
GO:0000737	DNA catabolic process, endonucleolytic	1	362	6	51854	0.00276243	0.000115709	23.8738	BnaC01G0452000ZS	0.0411645	0.362394	biological_process
GO:0010081	regulation of inflorescence meristem growth	1	362	6	51854	0.00276243	0.000115709	23.8738	BnaC08G0081300ZS	0.0411645	0.362394	biological_process
GO:0000381	regulation of alternative mRNA splicing, via spliceosome	3	362	112	51854	0.00828729	0.00215991	3.83687	BnaA01G0359500ZS;BnaA01G0418100ZS;BnaC01G0448700ZS	0.0440723	0.362394	biological_process
GO:0008299	isoprenoid biosynthetic process	3	362	112	51854	0.00828729	0.00215991	3.83687	BnaA01G0392800ZS;BnaC03G0318700ZS;BnaC01G0060600ZS	0.0440723	0.362394	biological_process
GO:1902456	regulation of stomatal opening	2	362	48	51854	0.00552486	0.000925676	5.96846	BnaA03G0060100ZS;BnaA03G0096800ZS	0.0444108	0.362394	biological_process
GO:0043085	positive regulation of catalytic activity	2	362	48	51854	0.00552486	0.000925676	5.96846	BnaA04G0112900ZS;BnaA10G0039400ZS	0.0444108	0.362394	biological_process
GO:0052543	callose deposition in cell wall	2	362	48	51854	0.00552486	0.000925676	5.96846	BnaC03G0368700ZS;BnaA04G0203100ZS	0.0444108	0.362394	biological_process
GO:0006282	regulation of DNA repair	2	362	49	51854	0.00552486	0.000944961	5.84666	BnaC01G0490700ZS;BnaA01G0389300ZS	0.0460921	0.362394	biological_process
GO:0009969	xyloglucan biosynthetic process	2	362	49	51854	0.00552486	0.000944961	5.84666	BnaA08G0273200ZS;BnaC08G0415400ZS	0.0460921	0.362394	biological_process
GO:0007129	synapsis	2	362	50	51854	0.00552486	0.000964246	5.72972	BnaC01G0452000ZS;BnaA07G0228400ZS	0.0477964	0.362394	biological_process
GO:0034757	negative regulation of iron ion transport	1	362	7	51854	0.00276243	0.000134994	20.4633	BnaA02G0121500ZS	0.047859	0.362394	biological_process
GO:0007040	lysosome organization	1	362	7	51854	0.00276243	0.000134994	20.4633	BnaC06G0125400ZS	0.047859	0.362394	biological_process
GO:1990052	ER to chloroplast lipid transport	1	362	7	51854	0.00276243	0.000134994	20.4633	BnaA01G0388000ZS	0.047859	0.362394	biological_process
GO:0019985	translesion synthesis	1	362	7	51854	0.00276243	0.000134994	20.4633	BnaC03G0816200ZS	0.047859	0.362394	biological_process
GO:0071258	cellular response to gravity	1	362	7	51854	0.00276243	0.000134994	20.4633	BnaC02G0500000ZS	0.047859	0.362394	biological_process
GO:0010286	heat acclimation	4	362	196	51854	0.0110497	0.00377984	2.92333	BnaA01G0412300ZS;Bnascaffold0510G0000300ZS;BnaA09G0168700ZS;BnaC07G0007200ZS	0.0492592	0.362394	biological_process
GO:0000395	mRNA 5'-splice site recognition	2	362	51	51854	0.00552486	0.000983531	5.61738	BnaA01G0359500ZS;BnaC01G0448700ZS	0.0495234	0.362394	biological_process
GO:0080163	regulation of protein serine/threonine phosphatase activity	2	362	53	51854	0.00552486	0.0010221	5.4054	BnaA05G0072300ZS;BnaA09G0572600ZS	0.053044	0.362394	biological_process
GO:0061621	canonical glycolysis	1	362	8	51854	0.00276243	0.000154279	17.9054	BnaA07G0125200ZS	0.054507	0.362394	biological_process
GO:0015688	iron chelate transport	1	362	8	51854	0.00276243	0.000154279	17.9054	BnaA09G0695400ZS	0.054507	0.362394	biological_process
GO:0006127	glycerophosphate shuttle	1	362	8	51854	0.00276243	0.000154279	17.9054	BnaA01G0380700ZS	0.054507	0.362394	biological_process
GO:1990110	callus formation	1	362	8	51854	0.00276243	0.000154279	17.9054	BnaC05G0282100ZS	0.054507	0.362394	biological_process
GO:0046294	formaldehyde catabolic process	1	362	8	51854	0.00276243	0.000154279	17.9054	BnaC06G0141700ZS	0.054507	0.362394	biological_process
GO:0035998	7,8-dihydroneopterin 3'-triphosphate biosynthetic process	1	362	8	51854	0.00276243	0.000154279	17.9054	BnaA01G0386200ZS	0.054507	0.362394	biological_process
GO:0030846	termination of RNA polymerase II transcription, poly(A)-coupled	1	362	8	51854	0.00276243	0.000154279	17.9054	BnaC02G0002300ZS	0.054507	0.362394	biological_process
GO:0045491	xylan metabolic process	2	362	54	51854	0.00552486	0.00104139	5.3053	BnaC01G0488000ZS;BnaA01G0390200ZS	0.0548367	0.362394	biological_process
GO:0009414	response to water deprivation	14	362	1243	51854	0.038674	0.0239711	1.61336	BnaA01G0348200ZS;Bnascaffold0510G0000300ZS;BnaA04G0262500ZS;BnaA05G0027900ZS;BnaA04G0155000ZS;BnaA02G0121500ZS;BnaC04G0157900ZS;BnaA07G0067900ZS;BnaA03G0189600ZS;BnaA04G0149800ZS;BnaA01G0392800ZS;BnaC01G0060600ZS;BnaA01G0389600ZS;BnaA01G0230100ZS	0.0558556	0.362394	biological_process
GO:0051123	RNA polymerase II preinitiation complex assembly	2	362	55	51854	0.00552486	0.00106067	5.20884	BnaC01G0479400ZS;BnaA05G0154900ZS	0.0566506	0.362394	biological_process
GO:0009834	plant-type secondary cell wall biogenesis	4	362	207	51854	0.0110497	0.00399198	2.76798	BnaC01G0488000ZS;BnaA04G0155000ZS;BnaC02G0009100ZS;BnaA01G0390200ZS	0.057927	0.362394	biological_process
GO:0006298	mismatch repair	2	362	56	51854	0.00552486	0.00107996	5.11582	BnaA01G0411800ZS;BnaC01G0503600ZS	0.0584852	0.362394	biological_process
GO:0006284	base-excision repair	2	362	56	51854	0.00552486	0.00107996	5.11582	BnaA01G0411800ZS;BnaC01G0503600ZS	0.0584852	0.362394	biological_process
GO:0008219	cell death	3	362	126	51854	0.00828729	0.0024299	3.41055	BnaA01G0389600ZS;BnaA05G0331000ZS;BnaA04G0033700ZS	0.0586933	0.362394	biological_process

## Sheet: Table S5
Table S5: List of significant GO terms in MEbrown module.
Term_ID	Term_description	ListHit	List Total	Pop Hit	Pop Total	Gene Ratio	Bg Ratio	Enrichment_score	Gene IDs	P-value	FDR_bh	Category
GO:0004842	ubiquitin-protein transferase activity	148	4757	1024	51099	0.031112	0.0200395	1.55253	BnaA08G0007100ZS;BnaC02G0533500ZS;BnaA06G0181200ZS;BnaC02G0133500ZS;BnaA06G0134400ZS;BnaA09G0595500ZS;BnaA04G0219100ZS;BnaC09G0451800ZS;BnaA03G0299100ZS;BnaC03G0577700ZS;BnaC08G0326200ZS;BnaA03G0267400ZS;BnaA01G0115300ZS;BnaA04G0003200ZS;BnaA06G0411600ZS;BnaC02G0203600ZS;BnaA07G0322900ZS;BnaC08G0011200ZS;BnaA09G0385600ZS;BnaC09G0569800ZS;BnaA03G0260700ZS;BnaC05G0476600ZS;BnaC03G0643800ZS;BnaC04G0…	5.48729e-08	7.27066e-05	molecular_function
GO:0061630	ubiquitin protein ligase activity	84	4757	540	51099	0.0176582	0.0105677	1.67096	BnaA06G0181200ZS;BnaC08G0467900ZS;BnaA09G0533600ZS;BnaC04G0463000ZS;BnaA01G0107500ZS;BnaC05G0113100ZS;BnaA01G0158400ZS;BnaC06G0235100ZS;BnaA07G0181400ZS;BnaC09G0086200ZS;BnaA06G0091900ZS;BnaC08G0011200ZS;BnaC09G0569800ZS;BnaA03G0260700ZS;BnaA09G0188500ZS;BnaA10G0240800ZS;BnaC09G0216500ZS;BnaC02G0325300ZS;BnaA10G0255900ZS;BnaA07G0341000ZS;BnaC07G0462800ZS;BnaC09G0106100ZS;BnaA03G0116900ZS;BnaA03G0…	2.28554e-06	0.00151417	molecular_function
GO:0008800	beta-lactamase activity	6	4757	8	51099	0.0012613	0.000156559	8.05639	BnaA04G0276500ZS;BnaA03G0211300ZS;BnaA05G0038400ZS;BnaC04G0041900ZS;BnaC05G0227000ZS;BnaC03G0249600ZS	1.53944e-05	0.0067992	molecular_function
GO:0043130	ubiquitin binding	34	4757	186	51099	0.00714736	0.00363999	1.96356	BnaA07G0001600ZS;BnaC02G0324300ZS;BnaA03G0481300ZS;BnaC01G0345700ZS;BnaA08G0252300ZS;BnaC07G0213200ZS;BnaA05G0071800ZS;BnaA03G0328000ZS;BnaA08G0216200ZS;BnaC05G0539500ZS;BnaC03G0356700ZS;BnaC08G0252200ZS;BnaC03G0672400ZS;BnaA09G0385200ZS;BnaC04G0081400ZS;BnaC07G0459500ZS;BnaC01G0181700ZS;BnaA09G0105400ZS;BnaC03G0086500ZS;BnaA02G0240900ZS;BnaA03G0236800ZS;BnaC05G0125300ZS;BnaA08G0198200ZS;BnaC03G0…	0.000105578	0.0348189	molecular_function
GO:0032266	phosphatidylinositol-3-phosphate binding	10	4757	28	51099	0.00210217	0.000547956	3.83638	BnaA09G0520300ZS;BnaC08G0363300ZS;BnaA04G0005500ZS;BnaC04G0260200ZS;BnaC01G0345700ZS;BnaA09G0546500ZS;BnaC03G0611200ZS;BnaC08G0415900ZS;BnaA03G0519300ZS;BnaA07G0221200ZS	0.000131392	0.0348189	molecular_function
GO:0080025	phosphatidylinositol-3,5-bisphosphate binding	10	4757	29	51099	0.00210217	0.000567526	3.70409	BnaA09G0520300ZS;BnaC08G0363300ZS;BnaA04G0005500ZS;BnaC04G0260200ZS;BnaA09G0546500ZS;BnaC03G0611200ZS;BnaC08G0415900ZS;BnaA03G0519300ZS;BnaC07G0433000ZS;BnaA07G0221200ZS	0.000183862	0.0406029	molecular_function
GO:0004416	hydroxyacylglutathione hydrolase activity	7	4757	16	51099	0.00147152	0.000313118	4.69956	BnaA04G0276500ZS;BnaC05G0493600ZS;BnaA03G0211300ZS;BnaA05G0038400ZS;BnaC04G0041900ZS;BnaC03G0249600ZS;BnaC03G0176800ZS	0.000323207	0.0511145	molecular_function
GO:0047632	agmatine deiminase activity	4	4757	5	51099	0.000840866	9.78493e-05	8.59348	BnaA10G0255500ZS;BnaC05G0123500ZS;BnaC09G0569400ZS;BnaA03G0031200ZS	0.000347193	0.0511145	molecular_function
GO:0004668	protein-arginine deiminase activity	4	4757	5	51099	0.000840866	9.78493e-05	8.59348	BnaA10G0255500ZS;BnaC05G0123500ZS;BnaC09G0569400ZS;BnaA03G0031200ZS	0.000347193	0.0511145	molecular_function
GO:0015217	ADP transmembrane transporter activity	4	4757	6	51099	0.000840866	0.000117419	7.16124	BnaA06G0349000ZS;BnaC09G0044100ZS;BnaC07G0345500ZS;BnaC03G0357800ZS	0.000964325	0.097494	molecular_function
GO:0035312	5'-3' exodeoxyribonuclease activity	4	4757	6	51099	0.000840866	0.000117419	7.16124	BnaA07G0002600ZS;BnaC04G0606800ZS;BnaC07G0007800ZS;BnaA06G0388500ZS	0.000964325	0.097494	molecular_function
GO:0050265	RNA uridylyltransferase activity	8	4757	24	51099	0.00168173	0.000469677	3.58062	BnaA04G0287800ZS;BnaC02G0114800ZS;BnaA09G0493400ZS;BnaA01G0029300ZS;BnaA04G0253800ZS;BnaC07G0051900ZS;BnaA07G0027700ZS;BnaC08G0332000ZS	0.00105182	0.097494	molecular_function
GO:0070273	phosphatidylinositol-4-phosphate binding	8	4757	24	51099	0.00168173	0.000469677	3.58062	BnaA06G0066200ZS;BnaC08G0494900ZS;BnaC05G0110800ZS;BnaC06G0038500ZS;BnaA07G0160500ZS;BnaA05G0181600ZS;BnaC05G0081800ZS;BnaC04G0199300ZS	0.00105182	0.097494	molecular_function
GO:0008175	tRNA methyltransferase activity	7	4757	19	51099	0.00147152	0.000371827	3.95753	BnaC08G0093300ZS;BnaA05G0099100ZS;BnaA09G0517400ZS;BnaC08G0360000ZS;BnaA06G0000600ZS;BnaC01G0213700ZS;BnaA08G0066500ZS	0.00110803	0.097494	molecular_function
GO:0035091	phosphatidylinositol binding	21	4757	110	51099	0.00441455	0.00215268	2.05072	BnaA06G0108600ZS;BnaA10G0058600ZS;BnaC07G0366900ZS;BnaC09G0477300ZS;BnaA03G0026400ZS;BnaA10G0140300ZS;BnaC09G0600800ZS;BnaC08G0308500ZS;BnaC01G0065600ZS;BnaA10G0270300ZS;BnaA07G0365300ZS;BnaC03G0632400ZS;BnaA10G0259400ZS;BnaA01G0345000ZS;BnaC09G0573500ZS;BnaA02G0021700ZS;BnaC07G0157700ZS;BnaA07G0105200ZS;BnaA05G0161900ZS;BnaA10G0185900ZS;BnaA01G0056000ZS	0.00115495	0.097494	molecular_function
GO:0016992	lipoate synthase activity	5	4757	10	51099	0.00105108	0.000195699	5.37093	BnaA03G0033000ZS;BnaC03G0040000ZS;BnaA02G0029400ZS;BnaA09G0603100ZS;BnaC08G0457200ZS	0.00117729	0.097494	molecular_function
GO:0004300	enoyl-CoA hydratase activity	11	4757	43	51099	0.00231238	0.000841504	2.74792	BnaC08G0146000ZS;BnaA08G0101900ZS;BnaA03G0508400ZS;BnaC05G0450200ZS;BnaA01G0081100ZS;BnaA05G0401000ZS;BnaC04G0351600ZS;BnaA09G0047500ZS;BnaC08G0126200ZS;BnaA03G0432800ZS;BnaC07G0486800ZS	0.0015521	0.115459	molecular_function
GO:0019137	thioglucosidase activity	7	4757	20	51099	0.00147152	0.000391397	3.75965	BnaC05G0295800ZS;Bnascaffold0027G0010300ZS;BnaC06G0112200ZS;Bnascaffold2764G0000100ZS;BnaA05G0175500ZS;Bnascaffold3064G0000100ZS;BnaC06G0111700ZS	0.0015685	0.115459	molecular_function
GO:0070905	serine binding	8	4757	26	51099	0.00168173	0.000508816	3.30519	BnaC08G0270700ZS;BnaC05G0191100ZS;BnaC04G0357400ZS;BnaC03G0760200ZS;BnaA08G0052000ZS;BnaA09G0465100ZS;BnaC08G0068200ZS;BnaA08G0146200ZS	0.00188725	0.12503	molecular_function
GO:0004372	glycine hydroxymethyltransferase activity	8	4757	26	51099	0.00168173	0.000508816	3.30519	BnaC08G0270700ZS;BnaC05G0191100ZS;BnaC04G0357400ZS;BnaC03G0760200ZS;BnaA08G0052000ZS;BnaA09G0465100ZS;BnaC08G0068200ZS;BnaA08G0146200ZS	0.00188725	0.12503	molecular_function
GO:0008757	S-adenosylmethionine-dependent methyltransferase activity	41	4757	278	51099	0.00861888	0.00544042	1.58423	BnaA05G0329700ZS;BnaA08G0113200ZS;BnaA07G0129300ZS;BnaC06G0109700ZS;BnaC08G0127400ZS;BnaC05G0027400ZS;BnaC08G0283100ZS;BnaC09G0602500ZS;BnaA05G0311400ZS;BnaC08G0264300ZS;BnaC01G0110600ZS;BnaC01G0155000ZS;BnaA08G0244300ZS;BnaC03G0227200ZS;BnaA08G0315100ZS;BnaA03G0541500ZS;BnaA06G0396400ZS;BnaC03G0232000ZS;BnaC09G0605300ZS;BnaC07G0139400ZS;BnaC08G0127300ZS;BnaA10G0026100ZS;BnaA04G0264500ZS;BnaA06G0…	0.00222393	0.137415	molecular_function
GO:0017050	D-erythro-sphingosine kinase activity	6	4757	16	51099	0.0012613	0.000313118	4.0282	BnaA06G0321500ZS;BnaA02G0389400ZS;BnaC07G0437100ZS;BnaC02G0520800ZS;BnaA08G0120900ZS;BnaC03G0721900ZS	0.0022816	0.137415	molecular_function
GO:0003854	3-beta-hydroxy-delta5-steroid dehydrogenase activity	6	4757	17	51099	0.0012613	0.000332688	3.79124	BnaA05G0038300ZS;BnaA02G0054900ZS;BnaC04G0041800ZS;BnaC08G0422800ZS;BnaC03G0188800ZS;BnaA03G0162100ZS	0.00325047	0.174497	molecular_function
GO:0000149	SNARE binding	28	4757	176	51099	0.00588606	0.00344429	1.70893	BnaC07G0143400ZS;BnaA09G0392400ZS;BnaA08G0313200ZS;BnaC03G0037200ZS;BnaC03G0107300ZS;BnaA03G0168800ZS;BnaA09G0023700ZS;BnaA02G0238700ZS;BnaC03G0186000ZS;BnaC06G0293300ZS;BnaC02G0320600ZS;BnaA10G0198700ZS;BnaA03G0021300ZS;BnaA04G0048500ZS;BnaC05G0428400ZS;BnaC05G0373800ZS;BnaA07G0094100ZS;BnaC01G0065700ZS;BnaA01G0285100ZS;BnaC03G0025800ZS;BnaA01G0056100ZS;BnaC02G0238500ZS;BnaA09G0422200ZS;BnaA07G0…	0.00356639	0.174497	molecular_function
GO:0004320	oleoyl-[acyl-carrier-protein] hydrolase activity	4	4757	8	51099	0.000840866	0.000156559	5.37093	BnaC06G0331300ZS;BnaA07G0062900ZS;BnaC07G0095500ZS;BnaA04G0078900ZS	0.00386055	0.174497	molecular_function
[truncated: 458 more rows]

## Sheet: Table S6
Table S6: List of significant KEGG pathways in MEbrown module.
MEbrown module
Pathway ID	Pathways	DEGs genes with pathway annotation	P-value
bna00061	Fatty acid biosynthesis	33	1.18992e-06
[truncated: 16 more rows]

## Sheet: Table S7
Table S7: List of potential candidate genes within 300 kb (up & down) in 11 QTL clusters for investigated traits under LP-stress.
[truncated: 1,061 more rows]

[truncated: 1 more sheets: Table S8]
